# Supplementary material for: Longitudinal analysis of external quality assessment of immunoassay-based steroid hormone measurement indicates potential for improvement in standardization
Source: Front Mol Biosci. 2024 Jan 31;11:1345356. doi: 10.3389/fmolb.2024.1345356 (PMC10865096; doi:10.3389/fmolb.2024.1345356)
Supplement: Supplementary file 1 [file Table2.XLSX]

## Sheet: Tabelle1
Table S2: Basic statistical information on the manufacturer-specific distribution of results in the EQA scheme for testosterone (A), progesterone (B) and 17β-estradiol (C) quantitation from 2020-T1 to 2022-T3. N: collective size, SD: standard deviation.
(A)
		AB				AX				RO				SI (BG)				SI (DG)				TH
Survey	Sample	N	Median [nmol/L]	Mean [nmol/L]	SD [nmol/L]	N	Median [nmol/L]	Mean [nmol/L]	SD [nmol/L]	N	Median [nmol/L]	Mean [nmol/L]	SD [nmol/L]	N	Median [nmol/L]	Mean [nmol/L]	SD [nmol/L]	N	Median [nmol/L]	Mean [nmol/L]	SD [nmol/L]	N	Median [nmol/L]	Mean [nmol/L]	SD [nmol/L]
2020-T1	S1	11	18.2018	18.2329	1.32543	12	13.556	13.6841	1.43508	54	18.7911	18.8358	1.05955	9	16.9536	16.6713	2.25911	10	16.6069	17.1968	3.01931	4	18.0076	18.3549	2.55751
	S2	11	2.91228	2.92069	0.256688	12	2.23622	2.37438	0.476951	55	3.3	3.28775	0.216554	9	2.39223	2.562	0.474893	10	3.7617	3.7762	0.669524	4	2.82942	2.87726	0.503642
2020-T3	S1	13	4.95	4.8471	0.259692	21	2.4269	2.47478	0.836652	62	5.02715	5.03056	0.296878	7	4.47	4.34534	0.508331	12	4.87157	5.16041	1.02062	7	3.96209	3.96994	0.770739
	S2	13	18.5831	18.7915	1.22473	21	11.4411	11.0812	3.34964	62	18.9822	19.0199	1.0013	7	16.3989	16.2826	0.756954	12	15.4455	15.3348	5.21926	7	17.3003	18.2986	2.70712
2020-T4	S1	11	21.796	22.0029	1.87	13	16.0522	15.6228	2.71762	39	23.8183	23.8407	1.2917	5	19.0685	19.2225	1.91298	7	21.7728	23.214	3.50385	3	28.1	28.7265	2.37411
	S2	11	3.05096	3.08226	0.254119	13	2.14954	2.05353	0.466685	39	3.43233	3.44039	0.182891	5	2.39223	2.80499	0.85215	7	3.50167	3.88868	0.816953	3	2.76	3.0997	0.605812
2020-T5	S1	3	27.0426	26.2575	1.89142	12	19.1032	19.9886	3.47697	27	27.736	27.5415	2.22194	3	20.7673	20.5362	1.91733	8	25.3264	24.5519	1.63758	5	33.6545	33.3775	1.28728
	S2	3	4.8	4.8457	0.36361	12	2.75626	3.02482	1.04389	27	5.02	5.04375	0.340921	3	4.22974	4.32219	0.288685	8	4.88847	4.84466	0.358078	5	4.1604	4.13461	0.500252
2020-T6	S1	18	19.4093	18.2667	3.75914	18	14.3707	14.0818	1.80289	66	19.6232	19.5413	1.08767	8	16.5055	15.9012	1.64471	14	17.647	17.2277	1.74155	7	17.8204	18.0611	2.07297
	S2	18	27.0253	26.5332	2.4122	18	20.1779	20.673	2.7143	66	28.1968	28.5033	1.49442	8	19.8486	20.1517	1.21418	14	26.9039	26.9256	3.84456	7	35.83	35.4245	2.11789
2021-T1	S1	15	18.7	18.8	1.28619	11	15	15.2818	0.918497	51	19	18.8412	1.08244	7	15.5	15.5571	0.556349	6	17	17.6833	2.55923	5	17.2	17.06	1.38492
	S2	15	4.78	4.88733	0.303891	11	2.95	2.97909	0.160278	51	5	5.02627	0.271086	7	4.09	4.15857	0.20252	6	4.99	5.15	0.832418	5	3.3	3.216	0.804444
2021-T3	S1	11	18.6	18.4636	1.48072	16	16.5	16.75	1.31098	58	18.8	18.8948	0.955395	6	16.45	16.5667	1.32615	12	16.4	16.65	1.3521	8	18.7	19.9	6.24843
	S2	10	3.045	3.086	0.22277	16	2.32	2.39812	0.309628	58	3.4	3.43741	0.261229	6	2.38	2.82333	0.831713	12	4.265	4.355	0.565082	8	2.885	4.0675	3.35012
2021-T4	S1	10	21.05	20.91	1.34367	13	21.6	21.1462	2.5052	39	23.9	23.9179	1.4056	3	21.9	21.2	1.94679	4	23.45	23.45	1.34784	3	27.5	27.0333	1.07858
	S2	10	24.8	24.79	1.57723	13	24.9	24.4	3.36427	39	27.8	27.8436	1.75856	3	25.1	24.2	2.47588	4	27.9	27.2	2.20907	3	32.4	31.9	1.51327
2021-T5	S1	5	4.85	4.832	0.272892	9	3.47	3.60556	0.873157	24	5.19	5.10667	0.267511	3	4.13	4.02333	0.577437	9	4.82	5.00889	0.467532	8	3.855	4.22875	1.17171
	S2	5	21.9	21.44	1.47919	9	20.9	20.9667	1.4543	24	23.9	23.7458	1.0232	3	18.3	18.4667	2.25462	9	21.3	21.6	1.66583	8	26.35	24.04	7.80891
2021-T6	S1	18	21.85	20.96	4.25461	15	20.5	20.4867	2.13269	66	23.7	23.8848	1.27379	5	21.5	19.68	3.08091	12	20.75	22.35	5.00572	8	28.15	28.125	1.81088
	S2	18	26.3	26.0111	3.36695	15	25.3	24.9133	3.08287	66	29.4	29.703	1.80247	5	24.1	23.94	3.40852	12	27.25	29.125	6.1476	8	37.6	37.6875	2.49252
2022-T1	S1	17	3.19	3.21706	0.220362	13	2.7	2.84231	0.420023	53	3.36	3.41925	0.233229	6	2.385	2.74167	0.971008	5	4.44	4.002	0.966137	5	2.77	3.022	0.793265
	S2	17	18.7	18.6941	1.1155	13	18.9	18.6692	1.00365	53	20.7	20.9	0.872221	6	16.95	17.2	1.67451	5	20.3	20.66	1.11041	5	25.5	26.9	3.63387
2022-T3	S1	14	5.06	5.04429	0.274639	16	3.76	3.98062	0.728336	57	5.2	5.20719	0.281531	3	5.06	4.93333	0.58046	10	4.055	4.119	0.615584	9	3.43	3.64444	0.804971
	S2	14	3.79	3.74357	0.223937	16	3.875	4.08	0.609984	57	4.13	4.09737	0.259412	3	2.74	3.16	0.961457	10	3.655	3.812	0.644667	9	3.33	3.50889	0.726695
(B)
		AB				AX				RO				SI (BG)				SI (DG)
Survey	Sample	N	Median [nmol/L]	Mean [nmol/L]	SD [nmol/L]	N	Median [nmol/L]	Mean [nmol/L]	SD [nmol/L]	N	Median [nmol/L]	Mean [nmol/L]	SD [nmol/L]	N	Median [nmol/L]	Mean [nmol/L]	SD [nmol/L]	N	Median [nmol/L]	Mean [nmol/L]	SD [nmol/L]
2020-T1	S1	10	24.804	24.8141	1.48677	8	29.4309	29.8063	2.97326	45	24.645	24.6235	1.39153	8	22.7731	23.6331	1.84514	10	16.2498	16.7758	1.26946
	S2	10	92.379	91.5651	3.33322	8	130.793	130.688	7.40534	45	92.5062	91.9281	4.14407	8	96.462	97.4397	6.42082	10	52.629	53.6804	3.96119
2020-T3	S1	9	5.088	4.89578	0.526304	18	3.816	3.74188	0.573377	50	4.3884	4.37296	0.292601	6	4.87335	4.81102	0.633918	8	4.0227	4.1022	0.34418
	S2	9	24.486	24.7636	1.82904	18	28.1907	26.4099	7.53984	50	24.4701	24.1433	1.87449	6	22.0215	22.1103	1.53135	8	16.6473	16.8023	0.985424
2020-T4	S1	7	11.766	11.7734	0.265293	9	12.6564	11.4368	4.28129	33	12.6246	12.4454	0.96515	5	11.13	11.2838	0.856234	7	10.5258	10.8711	0.66157
	S2	7	89.994	90.4169	3.83014	9	120.427	108.351	40.9788	33	91.9974	89.0614	10.9352	5	93.81	93.804	3.01336	7	57.558	54.6051	4.98667
2020-T5	S1	2	46.85	46.85	2.05061	10	60.3882	57.3066	20.7923	23	46.9686	45.2127	9.85626	2	41.2001	41.2001	2.95016	2	28.8744	28.8744	0.044972
	S2	2	4.85	4.85	0.0707107	10	4.0704	3.72734	1.52534	23	4.2612	4.31578	1.45714	2	4.70799	4.70799	0.676828	2	3.4026	3.4026	0.22486
2020-T6	S1	13	24.9312	25.2428	1.15014	15	28.8426	28.3139	8.68028	55	24.168	24.2723	1.02606	8	23.4525	23.0988	1.00146	8	17.649	17.6628	0.794036
	S2	13	46.6188	46.7838	2.12151	15	65.2854	60.3362	17.3148	55	47.8	48.0625	2.42745	8	42.6915	42.3446	2.55151	8	35.775	35.7345	1.11268
2021-T1	S1	11	24	24.7364	2.06701	9	27.4	27.9	1.49917	46	23.85	24.0174	1.11182	7	23.7	23.8714	1.09501	6	17.3	17.15	2.51853
	S2	11	4.7	4.82909	0.636372	9	3.98	3.85444	0.532872	46	4.23	4.23196	0.335947	7	5.15	5.15429	0.20239	6	4.195	4.23833	0.495032
2021-T3	S1	10	23.55	23.85	1.64198	14	28.1	28.1	1.38231	49	24.2	24.3959	1.29067	5	22.6	22.14	3.65896	6	16.65	14.3983	6.41932
	S2	10	90.3	88.28	8.27886	14	122	123.643	8.81089	48	91.6	91.4729	3.75016	5	90	85.76	20.512	6	52.15	45.1817	20.8094
2021-T4	S1	7	12.1	11.8743	1.07516	10	12.1	12.03	0.932202	33	12.8	12.8242	0.746672	3	11.5	11.9667	0.896289	2	11.2	11.2	0.424264
	S2	7	45.8	43.9857	4.63553	10	64.6	63.99	4.65772	33	49.3	48.6242	2.43606	3	43.6	45.2	3.85746	2	32.7	32.7	1.83848
2021-T5	S1	3	4.23	4.50333	0.701166	4	4.02	3.84	1.34055	20	4.305	4.3075	0.330261	2	4.75	4.75	0.0565685	3	4.07	4.22667	0.389401
	S2	3	11	11.7	2.13776	4	12.5	12.275	1.48633	20	13	12.85	0.576286	2	11.6	11.6	0	3	11.6	11.5	0.8544
2021-T6	S1	14	12.2	12.5214	1.74276	14	12.4	12.4364	2.28241	56	12.85	12.8875	0.841441	5	11.9	11.92	1.0663	5	11.8	12.24	0.991464
	S2	14	45.25	42.6314	10.8642	14	65.15	64.9143	6.13588	56	48.3	48.1571	2.34892	5	43.2	43.04	3.17222	5	34	35.14	4.59108
2022-T1	S1	14	89.15	89.0214	4.9625	10	129	131	10.2089	45	90.9	89.1089	13.99	6	92.15	91.1333	4.35875	4	57.7	58.35	3.7009
	S2	14	20.6	20.4357	1.23076	10	24.4	26	3.96877	43	21.6	21.6605	1.04907	6	19.8	19.9	1.16447	4	17.6	17.7	0.840635
2022-T3	S1	13	7.13	7.28462	0.771963	14	7.11	7.18714	0.544743	46	7.885	7.88217	0.367725	2	8.085	8.085	0.487904	4	6.36	5.5	2.19692
	S2	13	77	77.5846	5.05187	14	101.5	100.85	7.33556	46	87.15	86.6174	4.31222	2	72.4	72.4	2.96985	4	57.55	57.4	4.0833
(C)
		AB				AX				RO				SI (BG)				SI (DG)
Survey	Sample	N	Median [pmol/L]	Mean [pmol/L]	SD [pmol/L]	N	Median [pmol/L]	Mean [pmol/L]	SD [pmol/L]	N	Median [pmol/L]	Mean [pmol/L]	SD [pmol/L]	N	Median [pmol/L]	Mean [pmol/L]	SD [pmol/L]	N	Median [pmol/L]	Mean [pmol/L]	SD [pmol/L]
2020-T1	S1	10	238.615	252.243	46.9427	11	153.301	176.752	59.1049	48	200.437	202.691	20.7795	9	188.689	186.328	40.5176	11	158.954	170.818	34.1697
	S2	10	5879.11	5655.95	770.298	11	5799.34	5650.61	580.584	48	5869.93	5890.51	241.896	9	6884.96	6998.67	558.925	11	4225.32	4306.75	347.362
2020-T3	S1	9	253.299	245.9	32.8997	20	140.489	175.283	141.811	54	148.492	149.23	17.345	7	122.244	128.27	24.1201	5	152.714	267.344	276.264
	S2	9	293.68	289.707	32.243	20	198.106	200.918	45.7381	54	194.012	200.59	54.8749	7	169.967	175.469	22.1545	5	209.247	215.319	31.3484
2020-T4	S1	8	1012.35	998.76	58.2313	10	1639.06	1690.14	144.488	37	1200.05	1225.1	211.314	5	1826.69	1791.42	113.076	2	1905.25	1905.25	394.56
	S2	8	6007.7	5296.23	1168.88	10	6195.03	6439.67	574.982	37	5818.53	5853.33	281.937	5	6850.42	6809.99	359.545	2	4030.76	4030.76	690.48
2020-T5	S1	2	454.753	454.753	35.7039	17	393.054	401.057	33.7691	24	339.567	341.761	22.0149	3	356.821	356.087	9.56576	0
	S2	2	217.383	217.383	11.8557	17	126.98	130.975	14.1653	24	156.458	153.312	13.2503	3	132.853	127.616	13.4526	0
2020-T6	S1	14	262.476	262.085	14.6497	18	183.348	181.515	25.8939	62	201.501	199.881	33.8447	9	187.918	182.971	30.4249	0
	S2	14	458.875	453.725	26.0915	18	403.957	404.02	41.2009	62	338.65	338.464	55.8838	9	353.517	346.318	41.2823	0
2021-T1	S1	11	250	254.909	41.5463	11	158	162.273	15.3042	51	197	197.243	29.5299	8	187.5	193.25	22.3463	5	146	140.2	25.1734
	S2	11	228	227.455	37.7634	11	138	138.273	26.2492	51	149	151.539	28.1899	8	133	131.25	13.2422	5	118	109.42	27.7631
2021-T3	S1	10	235	249.2	45.9343	17	169	167.824	24.2931	52	186.5	185.673	17.1404	6	174	174.5	23.7382	9	125	121.222	25.7854
	S2	10	5587	5376.7	777.336	17	5990	5577.06	1533.6	52	5778	5792.4	238.331	6	6648	6539.17	340.917	9	3667	3639.67	244.789
2021-T4	S1	8	939.5	830.157	337.985	10	1536	1553.1	97.8961	34	1206.5	1260.56	352.542	3	1686	1718	79.9562	3	1341	1309.67	79.758
	S2	8	420.5	383.032	162.567	10	370	376.2	31.3645	34	332.5	396.912	361.467	3	351	344.667	19.2959	3	253	234.333	34.9619
2021-T5	S1	3	210	202.667	20.0333	9	126	126.556	15.4119	24	155	152.542	22.6062	3	148	170.667	57.4572	4	90.2	90.95	20.302
	S2	3	909	899.333	25.8908	9	1575	1589.22	52.2345	24	1180	1190.46	54.1495	3	1766	1795.67	91.1939	4	1301.5	1271.25	92.0557
2021-T6	S1	14	956.5	1018.64	315.034	17	1570	1542.18	166.306	60	1192	1179.3	163.951	6	1699.5	1724.33	74.5457	8	1200.5	1083.81	414.308
	S2	14	475	493.786	50.5541	17	463	443.706	50.77	60	413	408.057	65.1231	6	430.5	431.667	25.1847	8	278	270.75	64.8091
2022-T1	S1	13	5778	6006.77	1466.4	12	5817.5	5766.67	619.574	49	5874	5894.18	321.496	7	6808	6835.86	317.127	4	3379.5	3470.25	249.116
	S2	13	444	443.615	48.1587	12	309.5	305.167	37.2237	49	304	309.327	28.8274	7	242	242.571	16.1024	4	134.5	135.9	48.7624
2022-T3	S1	10	240	252.9	56.5596	18	117.5	449.528	1377.11	48	201.5	199.521	16.5324	3	209	215.333	23.1589	7	109	100.629	44.4804
	S2	10	6290.5	6800.9	1235.82	18	5704	5377.11	1449.26	48	6525	6576.21	245.919	3	8000	7960.33	376.072	7	3583	3139.6	1378.56
