# Supplementary material for: Longitudinal analysis of external quality assessment of immunoassay-based steroid hormone measurement indicates potential for improvement in standardization
Source: Front Mol Biosci. 2024 Jan 31;11:1345356. doi: 10.3389/fmolb.2024.1345356 (PMC10865096; doi:10.3389/fmolb.2024.1345356)
Supplement: Supplementary file 3 [file Table1.xlsx]

## Sheet: Tabelle1
Supplementary Table S1: Raw EQA data for the measurement of testosterone, progesterone and 17β-estradiol in human sera from 2020-T1 to 2022-T3. The participating laboratories were assigned an anonymized identification (ID) number. Results classified as outliers are marked in blue. Results that do not belong to the larger, selected and graphically displayed collectives are assigned to the reagent …
Year-Survey	Analyte	Anonymized participant ID	Method	Reagent manufacturer, ID	Reagent manufacturer	Reagent collectives, ID	Device	Sample	Participant result	RMV	Unit
2020-T1	testosterone	V3_0	Immunological test (CMIA)	AB	ABBOTT	AB	Abbott Architect	S1	17.6124	17.9	nmol/L
2020-T1	testosterone	V3_0	Immunological test (CMIA)	AB	ABBOTT	AB	Abbott Architect	S2	2.32289	3.45	nmol/L
2020-T1	testosterone	V3_1	Immunological test (CMIA)	AB	ABBOTT	AB	Abbott Architect	S1	16.7109	17.9	nmol/L
2020-T1	testosterone	V3_1	Immunological test (CMIA)	AB	ABBOTT	AB	Abbott Architect	S2	2.73893	3.45	nmol/L
2020-T1	testosterone	V3_2	Immunological test (CMIA)	AB	ABBOTT	AB	Abbott Architect	S1	18.2018	17.9	nmol/L
2020-T1	testosterone	V3_2	Immunological test (CMIA)	AB	ABBOTT	AB	Abbott Architect	S2	2.91228	3.45	nmol/L
2020-T1	testosterone	V3_3	Immunological test (CMIA)	AB	ABBOTT	AB	Abbott Architect	S1	17.6817	17.9	nmol/L
2020-T1	testosterone	V3_3	Immunological test (CMIA)	AB	ABBOTT	AB	Abbott Architect	S2	2.84294	3.45	nmol/L
2020-T1	testosterone	V3_4	Immunological test (CMIA)	AB	ABBOTT	AB	Abbott Architect	S1	20.698	17.9	nmol/L
2020-T1	testosterone	V3_4	Immunological test (CMIA)	AB	ABBOTT	AB	Abbott Architect	S2	3.29365	3.45	nmol/L
2020-T1	testosterone	V3_5	Immunological test (ECLIA)	AB	ABBOTT	AB	Abbott Architect	S1	2.70426	17.9	nmol/L
2020-T1	testosterone	V3_5	Immunological test (ECLIA)	AB	ABBOTT	AB	Abbott Architect	S2	17.3003	3.45	nmol/L
2020-T1	testosterone	V3_6	Immunological test (CMIA)	AB	ABBOTT	AB	Abbott Architect	S1	18.5	17.9	nmol/L
2020-T1	testosterone	V3_6	Immunological test (CMIA)	AB	ABBOTT	AB	Abbott Architect	S2	2.9	3.45	nmol/L
2020-T1	testosterone	V3_7	Immunological test (CMIA)	AB	ABBOTT	AB	Abbott Architect	S1	16	17.9	nmol/L
2020-T1	testosterone	V3_7	Immunological test (CMIA)	AB	ABBOTT	AB	Abbott Architect	S2	2.86	3.45	nmol/L
2020-T1	testosterone	V3_8	Immunological test (CMIA)	AB	ABBOTT	AB	Abbott Architect	S1	17.5084	17.9	nmol/L
2020-T1	testosterone	V3_8	Immunological test (CMIA)	AB	ABBOTT	AB	Abbott Architect	S2	2.98162	3.45	nmol/L
2020-T1	testosterone	V3_9	Immunological test (CMIA)	AB	ABBOTT	AB	Abbott: Alinity	S1	19.2	17.9	nmol/L
2020-T1	testosterone	V3_9	Immunological test (CMIA)	AB	ABBOTT	AB	Abbott: Alinity	S2	3	3.45	nmol/L
2020-T1	testosterone	V3_10	other method	AB	ABBOTT	AB	Abbott Architect	S1	19.2072	17.9	nmol/L
2020-T1	testosterone	V3_10	other method	AB	ABBOTT	AB	Abbott Architect	S2	3.22431	3.45	nmol/L
2020-T1	testosterone	V3_11	Immunological test (CMIA)	AB	ABBOTT	AB	Abbott Architect	S1	19.2418	17.9	nmol/L
2020-T1	testosterone	V3_11	Immunological test (CMIA)	AB	ABBOTT	AB	Abbott Architect	S2	3.05096	3.45	nmol/L
2020-T1	testosterone	V3_12	Immunological test (ELFA)	AX	BIOMERIEUX	AX	Siemens (DPC Biermann) Immulite	S1	15.9482	17.9	nmol/L
2020-T1	testosterone	V3_12	Immunological test (ELFA)	AX	BIOMERIEUX	AX	Siemens (DPC Biermann) Immulite	S2	3.77903	3.45	nmol/L
2020-T1	testosterone	V3_13	Immunological test (ELFA)	AX	BIOMERIEUX	AX	BioMérieux Vidas	S1	13.1399	17.9	nmol/L
2020-T1	testosterone	V3_13	Immunological test (ELFA)	AX	BIOMERIEUX	AX	BioMérieux Vidas	S2	2.46157	3.45	nmol/L
2020-T1	testosterone	V3_14	Immunological test (FIA)	AX	BIOMERIEUX	AX	other systems	S1	12.8279	17.9	nmol/L
2020-T1	testosterone	V3_14	Immunological test (FIA)	AX	BIOMERIEUX	AX	other systems	S2	2.14954	3.45	nmol/L
2020-T1	testosterone	V3_15	other method	AX	BIOMERIEUX	AX	BioMérieux Vidas	S1	15.8095	17.9	nmol/L
2020-T1	testosterone	V3_15	other method	AX	BIOMERIEUX	AX	BioMérieux Vidas	S2	2.39223	3.45	nmol/L
2020-T1	testosterone	V3_16	Immunological test (FIA)	AX	BIOMERIEUX	AX	BioMérieux Vidas	S1	10.921	17.9	nmol/L
2020-T1	testosterone	V3_16	Immunological test (FIA)	AX	BIOMERIEUX	AX	BioMérieux Vidas	S2	2.01086	3.45	nmol/L
2020-T1	testosterone	V3_17	Immunological test (ELFA)	AX	BIOMERIEUX	AX	BioMérieux Vidas	S1	13.6946	17.9	nmol/L
2020-T1	testosterone	V3_17	Immunological test (ELFA)	AX	BIOMERIEUX	AX	BioMérieux Vidas	S2	2.18421	3.45	nmol/L
2020-T1	testosterone	V3_18	Immunological test (FIA)	AX	BIOMERIEUX	AX	BioMérieux Vidas	S1	13.4173	17.9	nmol/L
2020-T1	testosterone	V3_18	Immunological test (FIA)	AX	BIOMERIEUX	AX	BioMérieux Vidas	S2	2.18421	3.45	nmol/L
2020-T1	testosterone	V3_19	Immunological test (ELFA)	AX	BIOMERIEUX	AX	BioMérieux Vidas	S1	13.2093	17.9	nmol/L
2020-T1	testosterone	V3_19	Immunological test (ELFA)	AX	BIOMERIEUX	AX	BioMérieux Vidas	S2	2.28822	3.45	nmol/L
2020-T1	testosterone	V3_20	Immunological test (FIA)	AX	BIOMERIEUX	AX	BioMérieux Vidas	S1	14.7001	17.9	nmol/L
2020-T1	testosterone	V3_20	Immunological test (FIA)	AX	BIOMERIEUX	AX	BioMérieux Vidas	S2	2.46157	3.45	nmol/L
2020-T1	testosterone	V3_21	Immunological test (ELFA)	AX	BIOMERIEUX	AX	BioMérieux Vidas	S1	12.1345	17.9	nmol/L
2020-T1	testosterone	V3_21	Immunological test (ELFA)	AX	BIOMERIEUX	AX	BioMérieux Vidas	S2	1.94152	3.45	nmol/L
2020-T1	testosterone	V3_22	Immunological test (ELFA)	AX	BIOMERIEUX	AX	BioMérieux Vidas	S1	14.0067	17.9	nmol/L
2020-T1	testosterone	V3_22	Immunological test (ELFA)	AX	BIOMERIEUX	AX	BioMérieux Vidas	S2	2.14954	3.45	nmol/L
2020-T1	testosterone	V3_23	Immunological test (ELFA)	AX	BIOMERIEUX	AX	BioMérieux Vidas	S1	14.4	17.9	nmol/L
2020-T1	testosterone	V3_23	Immunological test (ELFA)	AX	BIOMERIEUX	AX	BioMérieux Vidas	S2	2.49	3.45	nmol/L
2020-T1	testosterone	V3_24	Immunological test (LEIA)	BE	BECKMAN COULTER	others	Beckman Unicel DX-System	S1	15.8789	17.9	nmol/L
2020-T1	testosterone	V3_24	Immunological test (LEIA)	BE	BECKMAN COULTER	others	Beckman Unicel DX-System	S2	3.50167	3.45	nmol/L
2020-T1	testosterone	V3_25	Immunological test (CLIA)	BE	BECKMAN COULTER	others	Beckman Unicel DX-System	S1	15.8095	17.9	nmol/L
2020-T1	testosterone	V3_25	Immunological test (CLIA)	BE	BECKMAN COULTER	others	Beckman Unicel DX-System	S2	3.25898	3.45	nmol/L
2020-T1	testosterone	V3_26	Immunological test (CLIA)	BE	BECKMAN COULTER	others	Beckman Unicel DX-System	S1	15.8442	17.9	nmol/L
2020-T1	testosterone	V3_26	Immunological test (CLIA)	BE	BECKMAN COULTER	others	Beckman Unicel DX-System	S2	3.50167	3.45	nmol/L
2020-T1	testosterone	V3_27	Immunological test (CLIA)	BE	BECKMAN COULTER	others	Beckman Access	S1	17.439	17.9	nmol/L
2020-T1	testosterone	V3_27	Immunological test (CLIA)	BE	BECKMAN COULTER	others	Beckman Access	S2	3.64035	3.45	nmol/L
2020-T1	testosterone	V3_28	Immunological test (LEIA)	BE	BECKMAN COULTER	others	Beckman Unicel DX-System	S1	15.78	17.9	nmol/L
2020-T1	testosterone	V3_28	Immunological test (LEIA)	BE	BECKMAN COULTER	others	Beckman Unicel DX-System	S2	2.91	3.45	nmol/L
2020-T1	testosterone	V3_29	Immunological test (CLIA)	BE	BECKMAN COULTER	others	Beckman Unicel DX-System	S1	14.6654	17.9	nmol/L
2020-T1	testosterone	V3_29	Immunological test (CLIA)	BE	BECKMAN COULTER	others	Beckman Unicel DX-System	S2	3.32832	3.45	nmol/L
2020-T1	testosterone	V3_30	Immunological test (CLIA)	BE	BECKMAN COULTER	others	Beckman Unicel DX-System	S1	14.8388	17.9	nmol/L
2020-T1	testosterone	V3_30	Immunological test (CLIA)	BE	BECKMAN COULTER	others	Beckman Unicel DX-System	S2	2.98162	3.45	nmol/L
2020-T1	testosterone	V3_31	Immunological test (CLIA)	BE	BECKMAN COULTER	others	Beckman Unicel DX-System	S1	14.4921	17.9	nmol/L
2020-T1	testosterone	V3_31	Immunological test (CLIA)	BE	BECKMAN COULTER	others	Beckman Unicel DX-System	S2	2.94695	3.45	nmol/L
2020-T1	testosterone	V3_32	Immunological test (LEIA)	BE	BECKMAN COULTER	others	Beckman Access	S1	18.3751	17.9	nmol/L
2020-T1	testosterone	V3_32	Immunological test (LEIA)	BE	BECKMAN COULTER	others	Beckman Access	S2	3.8137	3.45	nmol/L
2020-T1	testosterone	V3_33	Immunological test (CLIA)	SI (BG)	SIEMENS (Bayer Health)	SI (BG)	Siemens (Bayer Healthcare) Centaur	S1	17.5777	17.9	nmol/L
2020-T1	testosterone	V3_33	Immunological test (CLIA)	SI (BG)	SIEMENS (Bayer Health)	SI (BG)	Siemens (Bayer Healthcare) Centaur	S2	2.18421	3.45	nmol/L
2020-T1	testosterone	V3_34	Immunological test (LIA)	SI (BG)	SIEMENS (Bayer Health)	SI (BG)	Siemens (Bayer Healthcare) Centaur	S1	16.1	17.9	nmol/L
2020-T1	testosterone	V3_34	Immunological test (LIA)	SI (BG)	SIEMENS (Bayer Health)	SI (BG)	Siemens (Bayer Healthcare) Centaur	S2	2.46	3.45	nmol/L
2020-T1	testosterone	V3_35	Immunological test (CLIA)	SI (BG)	SIEMENS (Bayer Health)	SI (BG)	Siemens Advia Centaur XP	S1	16.0522	17.9	nmol/L
2020-T1	testosterone	V3_35	Immunological test (CLIA)	SI (BG)	SIEMENS (Bayer Health)	SI (BG)	Siemens Advia Centaur XP	S2	2.49624	3.45	nmol/L
2020-T1	testosterone	V3_36	Immunological test (CLIA)	SI (BG)	SIEMENS (Bayer Health)	SI (BG)	Siemens (Bayer Healthcare) Centaur	S1	16.8149	17.9	nmol/L
2020-T1	testosterone	V3_36	Immunological test (CLIA)	SI (BG)	SIEMENS (Bayer Health)	SI (BG)	Siemens (Bayer Healthcare) Centaur	S2	2.30556	3.45	nmol/L
2020-T1	testosterone	V3_37	Immunological test (CLIA)	SI (BG)	SIEMENS (Bayer Health)	SI (BG)	other systems	S1	11.5451	17.9	nmol/L
2020-T1	testosterone	V3_37	Immunological test (CLIA)	SI (BG)	SIEMENS (Bayer Health)	SI (BG)	other systems	S2	2.23622	3.45	nmol/L
2020-T1	testosterone	V3_38	Immunological test (CLIA)	SI (BG)	SIEMENS (Bayer Health)	SI (BG)	Siemens (Bayer Healthcare) Centaur	S1	17.4	17.9	nmol/L
2020-T1	testosterone	V3_38	Immunological test (CLIA)	SI (BG)	SIEMENS (Bayer Health)	SI (BG)	Siemens (Bayer Healthcare) Centaur	S2	3.54	3.45	nmol/L
2020-T1	testosterone	V3_39	Immunological test (CLIA)	SI (BG)	SIEMENS (Bayer Health)	SI (BG)	Siemens (Bayer Healthcare) Centaur	S1	17.5084	17.9	nmol/L
2020-T1	testosterone	V3_39	Immunological test (CLIA)	SI (BG)	SIEMENS (Bayer Health)	SI (BG)	Siemens (Bayer Healthcare) Centaur	S2	2.25355	3.45	nmol/L
2020-T1	testosterone	V3_40	Immunological test (LIA)	SI (BG)	SIEMENS (Bayer Health)	SI (BG)	Siemens (Bayer Healthcare) Centaur	S1	16.9536	17.9	nmol/L
2020-T1	testosterone	V3_40	Immunological test (LIA)	SI (BG)	SIEMENS (Bayer Health)	SI (BG)	Siemens (Bayer Healthcare) Centaur	S2	2.39223	3.45	nmol/L
2020-T1	testosterone	V3_41	Immunological test (CLIA)	SI (BG)	SIEMENS (Bayer Health)	SI (BG)	Siemens (Bayer Healthcare) Centaur	S1	20.09	17.9	nmol/L
2020-T1	testosterone	V3_41	Immunological test (CLIA)	SI (BG)	SIEMENS (Bayer Health)	SI (BG)	Siemens (Bayer Healthcare) Centaur	S2	3.19	3.45	nmol/L
2020-T1	testosterone	V3_42	Immunological test (ECLIA)	SI (DG)	SIEMENS (DPC Biermann)	SI (DG)	Siemens (DPC Biermann) Immulite	S1	14.7001	17.9	nmol/L
2020-T1	testosterone	V3_42	Immunological test (ECLIA)	SI (DG)	SIEMENS (DPC Biermann)	SI (DG)	Siemens (DPC Biermann) Immulite	S2	3.88304	3.45	nmol/L
2020-T1	testosterone	V3_43	Immunological test (LEIA)	SI (DG)	SIEMENS (DPC Biermann)	SI (DG)	Siemens (DPC Biermann) Immulite	S1	16.6069	17.9	nmol/L
2020-T1	testosterone	V3_43	Immunological test (LEIA)	SI (DG)	SIEMENS (DPC Biermann)	SI (DG)	Siemens (DPC Biermann) Immulite	S2	2.87761	3.45	nmol/L
2020-T1	testosterone	V3_44	Immunological test (LEIA)	SI (DG)	SIEMENS (DPC Biermann)	SI (DG)	other systems	S1	17.4737	17.9	nmol/L
2020-T1	testosterone	V3_44	Immunological test (LEIA)	SI (DG)	SIEMENS (DPC Biermann)	SI (DG)	other systems	S2	3.84837	3.45	nmol/L
2020-T1	testosterone	V3_45	Immunological test (LEIA)	SI (DG)	SIEMENS (DPC Biermann)	SI (DG)	Siemens (DPC Biermann) Immulite 2000	S1	16.0522	17.9	nmol/L
2020-T1	testosterone	V3_45	Immunological test (LEIA)	SI (DG)	SIEMENS (DPC Biermann)	SI (DG)	Siemens (DPC Biermann) Immulite 2000	S2	3.467	3.45	nmol/L
2020-T1	testosterone	V3_46	Immunological test (CLIA)	SI (DG)	SIEMENS (DPC Biermann)	SI (DG)	Siemens (DPC Biermann) Immulite	S1	18.6	17.9	nmol/L
2020-T1	testosterone	V3_46	Immunological test (CLIA)	SI (DG)	SIEMENS (DPC Biermann)	SI (DG)	Siemens (DPC Biermann) Immulite	S2	4.4	3.45	nmol/L
2020-T1	testosterone	V3_47	Immunological test (LEIA)	SI (DG)	SIEMENS (DPC Biermann)	SI (DG)	Siemens (DPC Biermann) Immulite 2000	S1	15	17.9	nmol/L
2020-T1	testosterone	V3_47	Immunological test (LEIA)	SI (DG)	SIEMENS (DPC Biermann)	SI (DG)	Siemens (DPC Biermann) Immulite 2000	S2	4.26	3.45	nmol/L
2020-T1	testosterone	V3_48	Immunological test (LEIA)	SI (DG)	SIEMENS (DPC Biermann)	SI (DG)	Siemens (DPC Biermann) Immulite	S1	16.6763	17.9	nmol/L
2020-T1	testosterone	V3_48	Immunological test (LEIA)	SI (DG)	SIEMENS (DPC Biermann)	SI (DG)	Siemens (DPC Biermann) Immulite	S2	3.4462	3.45	nmol/L
2020-T1	testosterone	V3_49	Immunological test (LEIA)	SI (DG)	SIEMENS (DPC Biermann)	SI (DG)	Siemens (DPC Biermann) Immulite	S1	16.6069	17.9	nmol/L
2020-T1	testosterone	V3_49	Immunological test (LEIA)	SI (DG)	SIEMENS (DPC Biermann)	SI (DG)	Siemens (DPC Biermann) Immulite	S2	2.87761	3.45	nmol/L
2020-T1	testosterone	V3_50	Immunological test (CLIA)	SI (DG)	SIEMENS (DPC Biermann)	SI (DG)	Siemens (DPC Biermann) Immulite 2000	S1	15.1508	17.9	nmol/L
2020-T1	testosterone	V3_50	Immunological test (CLIA)	SI (DG)	SIEMENS (DPC Biermann)	SI (DG)	Siemens (DPC Biermann) Immulite 2000	S2	3.67502	3.45	nmol/L
2020-T1	testosterone	V3_51	Immunological test (CLIA)	SI (DG)	SIEMENS (DPC Biermann)	SI (DG)	Siemens (DPC Biermann) Immulite	S1	25.1011	17.9	nmol/L
2020-T1	testosterone	V3_51	Immunological test (CLIA)	SI (DG)	SIEMENS (DPC Biermann)	SI (DG)	Siemens (DPC Biermann) Immulite	S2	5.02715	3.45	nmol/L
2020-T1	testosterone	V3_52	Immunological test (ECLIA)	RO	ROCHE DIAGNOSTICS	RO	Roche Elecsys-systems/Cobas e602	S1	18.4791	17.9	nmol/L
2020-T1	testosterone	V3_52	Immunological test (ECLIA)	RO	ROCHE DIAGNOSTICS	RO	Roche Elecsys-systems/Cobas e602	S2	3.29365	3.45	nmol/L
2020-T1	testosterone	V3_53	Immunological test (ECLIA)	RO	ROCHE DIAGNOSTICS	RO	Roche Cobas (8000) System (e801)	S1	19.6926	17.9	nmol/L
2020-T1	testosterone	V3_53	Immunological test (ECLIA)	RO	ROCHE DIAGNOSTICS	RO	Roche Cobas (8000) System (e801)	S2	3.53634	3.45	nmol/L
2020-T1	testosterone	V3_54	Immunological test (ECLIA)	RO	ROCHE DIAGNOSTICS	RO	Roche Elecsys-systems/Cobas e602	S1	19.8	17.9	nmol/L
2020-T1	testosterone	V3_54	Immunological test (ECLIA)	RO	ROCHE DIAGNOSTICS	RO	Roche Elecsys-systems/Cobas e602	S2	3.46	3.45	nmol/L
2020-T1	testosterone	V3_55	Immunological test (MEIA)	RO	ROCHE DIAGNOSTICS	RO	other systems	S1	19.4499	17.9	nmol/L
2020-T1	testosterone	V3_55	Immunological test (MEIA)	RO	ROCHE DIAGNOSTICS	RO	other systems	S2	3.60568	3.45	nmol/L
2020-T1	testosterone	V3_56	Immunological test (ECLIA)	RO	ROCHE DIAGNOSTICS	RO	Roche Cobas (8000) System (e801)	S1	17.647	17.9	nmol/L
2020-T1	testosterone	V3_56	Immunological test (ECLIA)	RO	ROCHE DIAGNOSTICS	RO	Roche Cobas (8000) System (e801)	S2	2.98855	3.45	nmol/L
2020-T1	testosterone	V3_57	Immunological test (ECLIA)	RO	ROCHE DIAGNOSTICS	RO	Roche Cobas (8000) System (e801)	S1	18.3058	17.9	nmol/L
2020-T1	testosterone	V3_57	Immunological test (ECLIA)	RO	ROCHE DIAGNOSTICS	RO	Roche Cobas (8000) System (e801)	S2	3.29365	3.45	nmol/L
2020-T1	testosterone	V3_58	Immunological test (ECLIA)	RO	ROCHE DIAGNOSTICS	RO	Roche Elecsys-systems/Cobas e602	S1	18.7911	17.9	nmol/L
2020-T1	testosterone	V3_58	Immunological test (ECLIA)	RO	ROCHE DIAGNOSTICS	RO	Roche Elecsys-systems/Cobas e602	S2	3.32832	3.45	nmol/L
2020-T1	testosterone	V3_59	Immunological test (ECLIA)	RO	ROCHE DIAGNOSTICS	RO	Roche Cobas (6000) System (c501/502/e601)	S1	18.3404	17.9	nmol/L
2020-T1	testosterone	V3_59	Immunological test (ECLIA)	RO	ROCHE DIAGNOSTICS	RO	Roche Cobas (6000) System (c501/502/e601)	S2	3.32139	3.45	nmol/L
2020-T1	testosterone	V3_60	Immunological test (ECLIA)	RO	ROCHE DIAGNOSTICS	RO	Roche Cobas (8000) System (e801)	S1	21.5994	17.9	nmol/L
2020-T1	testosterone	V3_60	Immunological test (ECLIA)	RO	ROCHE DIAGNOSTICS	RO	Roche Cobas (8000) System (e801)	S2	3.36299	3.45	nmol/L
2020-T1	testosterone	V3_61	Immunological test (ECLIA)	RO	ROCHE DIAGNOSTICS	RO	Roche Cobas (6000) System (c501/502/e601)	S1	15.72	17.9	nmol/L
2020-T1	testosterone	V3_61	Immunological test (ECLIA)	RO	ROCHE DIAGNOSTICS	RO	Roche Cobas (6000) System (c501/502/e601)	S2	2.91	3.45	nmol/L
2020-T1	testosterone	V3_62	other method	RO	ROCHE DIAGNOSTICS	RO	Roche Elecsys-systems/Cobas e602	S1	20.4553	17.9	nmol/L
2020-T1	testosterone	V3_62	other method	RO	ROCHE DIAGNOSTICS	RO	Roche Elecsys-systems/Cobas e602	S2	3.36299	3.45	nmol/L
2020-T1	testosterone	V3_63	Immunological test (ECLIA)	RO	ROCHE DIAGNOSTICS	RO	Roche Elecsys-systems/Cobas e602	S1	19.0685	17.9	nmol/L
2020-T1	testosterone	V3_63	Immunological test (ECLIA)	RO	ROCHE DIAGNOSTICS	RO	Roche Elecsys-systems/Cobas e602	S2	3.32832	3.45	nmol/L
2020-T1	testosterone	V3_64	Immunological test (ECLIA)	RO	ROCHE DIAGNOSTICS	RO	Roche Cobas e411	S1	17.5084	17.9	nmol/L
2020-T1	testosterone	V3_64	Immunological test (ECLIA)	RO	ROCHE DIAGNOSTICS	RO	Roche Cobas e411	S2	2.93308	3.45	nmol/L
2020-T1	testosterone	V3_65	Immunological test (ECLIA)	RO	ROCHE DIAGNOSTICS	RO	Roche Modular systems	S1	18.03	17.9	nmol/L
2020-T1	testosterone	V3_65	Immunological test (ECLIA)	RO	ROCHE DIAGNOSTICS	RO	Roche Modular systems	S2	3.1	3.45	nmol/L
2020-T1	testosterone	V3_66	Immunological test (ECLIA)	RO	ROCHE DIAGNOSTICS	RO	Roche Cobas (6000) System (c501/502/e601)	S1	18.6525	17.9	nmol/L
2020-T1	testosterone	V3_66	Immunological test (ECLIA)	RO	ROCHE DIAGNOSTICS	RO	Roche Cobas (6000) System (c501/502/e601)	S2	3.17577	3.45	nmol/L
2020-T1	testosterone	V3_67	Immunological test (ECLIA)	RO	ROCHE DIAGNOSTICS	RO	Roche Cobas (6000) System (c501/502/e601)	S1	18.5831	17.9	nmol/L
2020-T1	testosterone	V3_67	Immunological test (ECLIA)	RO	ROCHE DIAGNOSTICS	RO	Roche Cobas (6000) System (c501/502/e601)	S2	3.22084	3.45	nmol/L
2020-T1	testosterone	V3_68	Immunological test (ECLIA)	RO	ROCHE DIAGNOSTICS	RO	Roche Cobas (6000) System (c501/502/e601)	S1	19.5192	17.9	nmol/L
2020-T1	testosterone	V3_68	Immunological test (ECLIA)	RO	ROCHE DIAGNOSTICS	RO	Roche Cobas (6000) System (c501/502/e601)	S2	3.467	3.45	nmol/L
2020-T1	testosterone	V3_69	Immunological test (ECLIA)	RO	ROCHE DIAGNOSTICS	RO	Roche Cobas (8000) System (e801)	S1	19.0338	17.9	nmol/L
2020-T1	testosterone	V3_69	Immunological test (ECLIA)	RO	ROCHE DIAGNOSTICS	RO	Roche Cobas (8000) System (e801)	S2	3.41499	3.45	nmol/L
2020-T1	testosterone	V3_70	Immunological test (ECLIA)	RO	ROCHE DIAGNOSTICS	RO	Roche Cobas e411	S1	20.594	17.9	nmol/L
2020-T1	testosterone	V3_70	Immunological test (ECLIA)	RO	ROCHE DIAGNOSTICS	RO	Roche Cobas e411	S2	3.84837	3.45	nmol/L
2020-T1	testosterone	V3_71	Immunological test (ECLIA)	RO	ROCHE DIAGNOSTICS	RO	Roche Cobas (6000) System (c501/502/e601)	S1	20.0046	17.9	nmol/L
2020-T1	testosterone	V3_71	Immunological test (ECLIA)	RO	ROCHE DIAGNOSTICS	RO	Roche Cobas (6000) System (c501/502/e601)	S2	3.45313	3.45	nmol/L
2020-T1	testosterone	V3_72	Immunological test (ECLIA)	RO	ROCHE DIAGNOSTICS	RO	Roche Cobas (8000) System (e801)	S1	18.0284	17.9	nmol/L
2020-T1	testosterone	V3_72	Immunological test (ECLIA)	RO	ROCHE DIAGNOSTICS	RO	Roche Cobas (8000) System (e801)	S2	3.18964	3.45	nmol/L
2020-T1	testosterone	V3_73	Immunological test (ECLIA)	RO	ROCHE DIAGNOSTICS	RO	Roche Cobas (6000) System (c501/502/e601)	S1	19.2072	17.9	nmol/L
2020-T1	testosterone	V3_73	Immunological test (ECLIA)	RO	ROCHE DIAGNOSTICS	RO	Roche Cobas (6000) System (c501/502/e601)	S2	3.57101	3.45	nmol/L
2020-T1	testosterone	V3_74	Immunological test (ECLIA)	RO	ROCHE DIAGNOSTICS	RO	Roche Cobas e411	S1	18.5484	17.9	nmol/L
2020-T1	testosterone	V3_74	Immunological test (ECLIA)	RO	ROCHE DIAGNOSTICS	RO	Roche Cobas e411	S2	3.23818	3.45	nmol/L
2020-T1	testosterone	V3_75	Immunological test (ECLIA)	RO	ROCHE DIAGNOSTICS	RO	Roche Cobas (8000) System (e801)	S1	18.5484	17.9	nmol/L
2020-T1	testosterone	V3_75	Immunological test (ECLIA)	RO	ROCHE DIAGNOSTICS	RO	Roche Cobas (8000) System (e801)	S2	3.29365	3.45	nmol/L
2020-T1	testosterone	V3_76	Immunological test (ECLIA)	RO	ROCHE DIAGNOSTICS	RO	Roche Cobas (8000) System (e801)	S1	17.855	17.9	nmol/L
2020-T1	testosterone	V3_76	Immunological test (ECLIA)	RO	ROCHE DIAGNOSTICS	RO	Roche Cobas (8000) System (e801)	S2	3.18964	3.45	nmol/L
2020-T1	testosterone	V3_77	Immunological test (ECLIA)	RO	ROCHE DIAGNOSTICS	RO	Roche Elecsys-systems/Cobas e602	S1	15.8789	17.9	nmol/L
2020-T1	testosterone	V3_77	Immunological test (ECLIA)	RO	ROCHE DIAGNOSTICS	RO	Roche Elecsys-systems/Cobas e602	S2	2.49624	3.45	nmol/L
2020-T1	testosterone	V3_78	Immunological test (ECLIA)	RO	ROCHE DIAGNOSTICS	RO	Roche Elecsys-systems/Cobas e602	S1	19.8659	17.9	nmol/L
2020-T1	testosterone	V3_78	Immunological test (ECLIA)	RO	ROCHE DIAGNOSTICS	RO	Roche Elecsys-systems/Cobas e602	S2	3.43233	3.45	nmol/L
2020-T1	testosterone	V3_79	Immunological test (ECLIA)	RO	ROCHE DIAGNOSTICS	RO	Roche Elecsys-systems/Cobas e602	S1	18.8	17.9	nmol/L
2020-T1	testosterone	V3_79	Immunological test (ECLIA)	RO	ROCHE DIAGNOSTICS	RO	Roche Elecsys-systems/Cobas e602	S2	3.3	3.45	nmol/L
2020-T1	testosterone	V3_80	Immunological test (ECLIA)	RO	ROCHE DIAGNOSTICS	RO	Roche Cobas (6000) System (c501/502/e601)	S1	19.1725	17.9	nmol/L
2020-T1	testosterone	V3_80	Immunological test (ECLIA)	RO	ROCHE DIAGNOSTICS	RO	Roche Cobas (6000) System (c501/502/e601)	S2	3.28672	3.45	nmol/L
2020-T1	testosterone	V3_81	Immunological test (ECLIA)	RO	ROCHE DIAGNOSTICS	RO	Roche Cobas (8000) System (e801)	S1	19.1378	17.9	nmol/L
2020-T1	testosterone	V3_81	Immunological test (ECLIA)	RO	ROCHE DIAGNOSTICS	RO	Roche Cobas (8000) System (e801)	S2	3.43233	3.45	nmol/L
2020-T1	testosterone	V3_82	Immunological test (ECLIA)	RO	ROCHE DIAGNOSTICS	RO	Roche Cobas (6000) System (c501/502/e601)	S1	18.77	17.9	nmol/L
2020-T1	testosterone	V3_82	Immunological test (ECLIA)	RO	ROCHE DIAGNOSTICS	RO	Roche Cobas (6000) System (c501/502/e601)	S2	3.4	3.45	nmol/L
2020-T1	testosterone	V3_83	Immunological test (ECLIA)	RO	ROCHE DIAGNOSTICS	RO	Roche Cobas (6000) System (c501/502/e601)	S1	17.855	17.9	nmol/L
2020-T1	testosterone	V3_83	Immunological test (ECLIA)	RO	ROCHE DIAGNOSTICS	RO	Roche Cobas (6000) System (c501/502/e601)	S2	3.25898	3.45	nmol/L
2020-T1	testosterone	V3_84	Immunological test (ECLIA)	RO	ROCHE DIAGNOSTICS	RO	Roche Cobas (6000) System (c501/502/e601)	S1	19.35	17.9	nmol/L
2020-T1	testosterone	V3_84	Immunological test (ECLIA)	RO	ROCHE DIAGNOSTICS	RO	Roche Cobas (6000) System (c501/502/e601)	S2	3.5	3.45	nmol/L
2020-T1	testosterone	V3_85	Immunological test (ECLIA)	RO	ROCHE DIAGNOSTICS	RO	Roche Cobas (8000) System (e801)	S1	19	17.9	nmol/L
2020-T1	testosterone	V3_85	Immunological test (ECLIA)	RO	ROCHE DIAGNOSTICS	RO	Roche Cobas (8000) System (e801)	S2	3.32	3.45	nmol/L
2020-T1	testosterone	V3_86	Immunological test (ECLIA)	RO	ROCHE DIAGNOSTICS	RO	Roche Cobas (8000) System (e801)	S1	18.5	17.9	nmol/L
2020-T1	testosterone	V3_86	Immunological test (ECLIA)	RO	ROCHE DIAGNOSTICS	RO	Roche Cobas (8000) System (e801)	S2	3.3	3.45	nmol/L
2020-T1	testosterone	V3_87	Immunological test (ECLIA)	RO	ROCHE DIAGNOSTICS	RO	Roche Modular systems	S1	18.1671	17.9	nmol/L
2020-T1	testosterone	V3_87	Immunological test (ECLIA)	RO	ROCHE DIAGNOSTICS	RO	Roche Modular systems	S2	2.84294	3.45	nmol/L
2020-T1	testosterone	V3_88	Immunological test (ECLIA)	RO	ROCHE DIAGNOSTICS	RO	Roche Cobas (8000) System (e801)	S1	18.7218	17.9	nmol/L
2020-T1	testosterone	V3_88	Immunological test (ECLIA)	RO	ROCHE DIAGNOSTICS	RO	Roche Cobas (8000) System (e801)	S2	3.22431	3.45	nmol/L
2020-T1	testosterone	V3_89	Immunological test (ECLIA)	RO	ROCHE DIAGNOSTICS	RO	Roche Elecsys-systems/Cobas e602	S1	18.7911	17.9	nmol/L
2020-T1	testosterone	V3_89	Immunological test (ECLIA)	RO	ROCHE DIAGNOSTICS	RO	Roche Elecsys-systems/Cobas e602	S2	3.30752	3.45	nmol/L
2020-T1	testosterone	V3_90	Immunological test (ECLIA)	RO	ROCHE DIAGNOSTICS	RO	Roche Cobas (8000) System (e801)	S1	18.1324	17.9	nmol/L
2020-T1	testosterone	V3_90	Immunological test (ECLIA)	RO	ROCHE DIAGNOSTICS	RO	Roche Cobas (8000) System (e801)	S2	3.1619	3.45	nmol/L
2020-T1	testosterone	V3_91	Immunological test (ECLIA)	RO	ROCHE DIAGNOSTICS	RO	Roche Elecsys-systems/Cobas e602	S1	20.51	17.9	nmol/L
2020-T1	testosterone	V3_91	Immunological test (ECLIA)	RO	ROCHE DIAGNOSTICS	RO	Roche Elecsys-systems/Cobas e602	S2	3.28	3.45	nmol/L
2020-T1	testosterone	V3_92	Immunological test (ECLIA)	RO	ROCHE DIAGNOSTICS	RO	Roche Cobas (8000) System (e801)	S1	19.0338	17.9	nmol/L
2020-T1	testosterone	V3_92	Immunological test (ECLIA)	RO	ROCHE DIAGNOSTICS	RO	Roche Cobas (8000) System (e801)	S2	3.25898	3.45	nmol/L
2020-T1	testosterone	V3_93	Immunological test (ECLIA)	RO	ROCHE DIAGNOSTICS	RO	Roche Cobas (6000) System (c501/502/e601)	S1	19.7	17.9	nmol/L
2020-T1	testosterone	V3_93	Immunological test (ECLIA)	RO	ROCHE DIAGNOSTICS	RO	Roche Cobas (6000) System (c501/502/e601)	S2	3.52	3.45	nmol/L
2020-T1	testosterone	V3_94	Immunological test (ECLIA)	RO	ROCHE DIAGNOSTICS	RO	Roche Elecsys-systems/Cobas e602	S1	18.05	17.9	nmol/L
2020-T1	testosterone	V3_94	Immunological test (ECLIA)	RO	ROCHE DIAGNOSTICS	RO	Roche Elecsys-systems/Cobas e602	S2	3.22	3.45	nmol/L
2020-T1	testosterone	V3_95	Immunological test (ECLIA)	RO	ROCHE DIAGNOSTICS	RO	Roche Cobas (8000) System (e801)	S1	19.6	17.9	nmol/L
2020-T1	testosterone	V3_95	Immunological test (ECLIA)	RO	ROCHE DIAGNOSTICS	RO	Roche Cobas (8000) System (e801)	S2	3.41	3.45	nmol/L
2020-T1	testosterone	V3_96	Immunological test (ECLIA)	RO	ROCHE DIAGNOSTICS	RO	Roche Cobas (6000) System (c501/502/e601)	S1	18.3058	17.9	nmol/L
2020-T1	testosterone	V3_96	Immunological test (ECLIA)	RO	ROCHE DIAGNOSTICS	RO	Roche Cobas (6000) System (c501/502/e601)	S2	3.36299	3.45	nmol/L
2020-T1	testosterone	V3_97	Immunological test (ECLIA)	RO	ROCHE DIAGNOSTICS	RO	Roche: other devices	S1	18.8258	17.9	nmol/L
2020-T1	testosterone	V3_97	Immunological test (ECLIA)	RO	ROCHE DIAGNOSTICS	RO	Roche: other devices	S2	3.29712	3.45	nmol/L
2020-T1	testosterone	V3_98	Immunological test (ECLIA)	RO	ROCHE DIAGNOSTICS	RO	Roche Elecsys-systems/Cobas e602	S1	18.1671	17.9	nmol/L
2020-T1	testosterone	V3_98	Immunological test (ECLIA)	RO	ROCHE DIAGNOSTICS	RO	Roche Elecsys-systems/Cobas e602	S2	3.05096	3.45	nmol/L
2020-T1	testosterone	V3_99	Immunological test (ECLIA)	RO	ROCHE DIAGNOSTICS	RO	Roche Cobas (8000) System (e801)	S1	19.7619	17.9	nmol/L
2020-T1	testosterone	V3_99	Immunological test (ECLIA)	RO	ROCHE DIAGNOSTICS	RO	Roche Cobas (8000) System (e801)	S2	3.57101	3.45	nmol/L
2020-T1	testosterone	V3_100	Immunological test (ECLIA)	RO	ROCHE DIAGNOSTICS	RO	Roche Cobas e411	S1	19.29	17.9	nmol/L
2020-T1	testosterone	V3_100	Immunological test (ECLIA)	RO	ROCHE DIAGNOSTICS	RO	Roche Cobas e411	S2	3.32	3.45	nmol/L
2020-T1	testosterone	V3_101	Immunological test (ECLIA)	RO	ROCHE DIAGNOSTICS	RO	Roche Cobas (8000) System (e801)	S1	28.4294	17.9	nmol/L
2020-T1	testosterone	V3_101	Immunological test (ECLIA)	RO	ROCHE DIAGNOSTICS	RO	Roche Cobas (8000) System (e801)	S2	3.22431	3.45	nmol/L
2020-T1	testosterone	V3_102	Immunological test (ECLIA)	RO	ROCHE DIAGNOSTICS	RO	Roche Cobas (8000) System (e801)	S1	18.46	17.9	nmol/L
2020-T1	testosterone	V3_102	Immunological test (ECLIA)	RO	ROCHE DIAGNOSTICS	RO	Roche Cobas (8000) System (e801)	S2	3.13	3.45	nmol/L
2020-T1	testosterone	V3_103	Immunological test (ECLIA)	RO	ROCHE DIAGNOSTICS	RO	Roche Elecsys-systems/Cobas e602	S1	19.6232	17.9	nmol/L
2020-T1	testosterone	V3_103	Immunological test (ECLIA)	RO	ROCHE DIAGNOSTICS	RO	Roche Elecsys-systems/Cobas e602	S2	3.39766	3.45	nmol/L
2020-T1	testosterone	V3_104	Immunological test (CLIA)	RO	ROCHE DIAGNOSTICS	RO	Roche Cobas (6000) System (c501/502/e601)	S1	20.7673	17.9	nmol/L
2020-T1	testosterone	V3_104	Immunological test (CLIA)	RO	ROCHE DIAGNOSTICS	RO	Roche Cobas (6000) System (c501/502/e601)	S2	3.57101	3.45	nmol/L
2020-T1	testosterone	V3_105	Immunological test (ECLIA)	RO	ROCHE DIAGNOSTICS	RO	Roche Cobas e411	S1	17.89	17.9	nmol/L
2020-T1	testosterone	V3_105	Immunological test (ECLIA)	RO	ROCHE DIAGNOSTICS	RO	Roche Cobas e411	S2	3.08	3.45	nmol/L
2020-T1	testosterone	V3_106	Immunological test (ECLIA)	RO	ROCHE DIAGNOSTICS	RO	Roche Cobas e411	S1	17.543	17.9	nmol/L
2020-T1	testosterone	V3_106	Immunological test (ECLIA)	RO	ROCHE DIAGNOSTICS	RO	Roche Cobas e411	S2	2.98162	3.45	nmol/L
2020-T1	testosterone	V3_107	LC-MS	ZX	in-house	others	other systems	S1	19	17.9	nmol/L
2020-T1	testosterone	V3_107	LC-MS	ZX	in-house	others	other systems	S2	3.5	3.45	nmol/L
2020-T1	testosterone	V3_108	Immunological test (CLIA)	SI	SIEMENS MED.SOLUT.DIAG	others	Siemens: Atellica IM	S1	15.5668	17.9	nmol/L
2020-T1	testosterone	V3_108	Immunological test (CLIA)	SI	SIEMENS MED.SOLUT.DIAG	others	Siemens: Atellica IM	S2	2.21888	3.45	nmol/L
2020-T1	testosterone	V3_109	Immunological test (ELISA)	ZY	other manufacturers	others	other systems	S1	15.2895	17.9	nmol/L
2020-T1	testosterone	V3_109	Immunological test (ELISA)	ZY	other manufacturers	others	other systems	S2	1.90685	3.45	nmol/L
2020-T1	testosterone	V3_110	LC-MS/MS	ZX	in-house	others	other systems	S1	17.5	17.9	nmol/L
2020-T1	testosterone	V3_110	LC-MS/MS	ZX	in-house	others	other systems	S2	3.47	3.45	nmol/L
2020-T1	testosterone	V3_111	Immunological test (LIA)	TH	TOSOH BIOSCIENCE	TH	Tosoh AIA360	S1	21.7911	17.9	nmol/L
2020-T1	testosterone	V3_111	Immunological test (LIA)	TH	TOSOH BIOSCIENCE	TH	Tosoh AIA360	S2	2.3267	3.45	nmol/L
2020-T1	testosterone	V3_112	other method	ZY	other manufacturers	others	other systems	S1	19.3805	17.9	nmol/L
2020-T1	testosterone	V3_112	other method	ZY	other manufacturers	others	other systems	S2	3.60568	3.45	nmol/L
2020-T1	testosterone	V3_113	Immunological test (FIA)	TH	TOSOH BIOSCIENCE	TH	Tosoh AIA360	S1	15.6133	17.9	nmol/L
2020-T1	testosterone	V3_113	Immunological test (FIA)	TH	TOSOH BIOSCIENCE	TH	Tosoh AIA360	S2	2.69594	3.45	nmol/L
2020-T1	testosterone	V3_114	Immunological test (CLIA)	DO	DIASORIN	others	Diasorin Liaison XL	S1	12.7932	17.9	nmol/L
2020-T1	testosterone	V3_114	Immunological test (CLIA)	DO	DIASORIN	others	Diasorin Liaison XL	S2	2.0386	3.45	nmol/L
2020-T1	testosterone	V3_115	Immunological test (CLIA)	FJ	FUJIREBIO	others	other systems	S1	15.0468	17.9	nmol/L
2020-T1	testosterone	V3_115	Immunological test (CLIA)	FJ	FUJIREBIO	others	other systems	S2	2.46157	3.45	nmol/L
2020-T1	testosterone	V3_116	Immunological test (MEIA)	TH	TOSOH BIOSCIENCE	TH	Tosoh: other devices	S1	18.1768	17.9	nmol/L
2020-T1	testosterone	V3_116	Immunological test (MEIA)	TH	TOSOH BIOSCIENCE	TH	Tosoh: other devices	S2	2.9629	3.45	nmol/L
2020-T1	testosterone	V3_117	Immunological test (CLIA)	SI (BW)	DADE BEHRING (Siemens)	others	Siemens (DPC Biermann) Immulite 2000	S1	15.4282	17.9	nmol/L
2020-T1	testosterone	V3_117	Immunological test (CLIA)	SI (BW)	DADE BEHRING (Siemens)	others	Siemens (DPC Biermann) Immulite 2000	S2	3.21911	3.45	nmol/L
2020-T1	testosterone	V3_118	other method	ZY	other manufacturers	others	other systems	S1	14.5961	17.9	nmol/L
2020-T1	testosterone	V3_118	other method	ZY	other manufacturers	others	other systems	S2	2.35756	3.45	nmol/L
2020-T1	testosterone	V3_119	other method	ZY	other manufacturers	others	other systems	S1	17.6124	17.9	nmol/L
2020-T1	testosterone	V3_119	other method	ZY	other manufacturers	others	other systems	S2	2.70426	3.45	nmol/L
2020-T1	testosterone	V3_120	LC-MS	CR	CHROMSYSTEMS	others	other systems	S1	13.1746	17.9	nmol/L
2020-T1	testosterone	V3_120	LC-MS	CR	CHROMSYSTEMS	others	other systems	S2	2.7736	3.45	nmol/L
2020-T1	testosterone	V3_121	Immunological test (CLIA)	ID	IMMUNODIAGNOSTIC SYSTEMS	others	IDS-iSYS	S1	25.8291	17.9	nmol/L
2020-T1	testosterone	V3_121	Immunological test (CLIA)	ID	IMMUNODIAGNOSTIC SYSTEMS	others	IDS-iSYS	S2	5.50906	3.45	nmol/L
2020-T1	testosterone	V3_122	LC-MS/MS	CR	CHROMSYSTEMS	others	Applied Biosystems - API MS	S1	13.868	17.9	nmol/L
2020-T1	testosterone	V3_122	LC-MS/MS	CR	CHROMSYSTEMS	others	Applied Biosystems - API MS	S2	2.35756	3.45	nmol/L
2020-T1	testosterone	V3_123	LC-MS/MS	BSN	B.S.N. Srl Biological Sales Network	others	other systems	S1	16.2949	17.9	nmol/L
2020-T1	testosterone	V3_123	LC-MS/MS	BSN	B.S.N. Srl Biological Sales Network	others	other systems	S2	3.15497	3.45	nmol/L
2020-T1	testosterone	V3_124	LC-MS/MS	CR	CHROMSYSTEMS	others	Applied Biosystems - API MS	S1	12.1692	17.9	nmol/L
2020-T1	testosterone	V3_124	LC-MS/MS	CR	CHROMSYSTEMS	others	Applied Biosystems - API MS	S2	2.56558	3.45	nmol/L
2020-T1	testosterone	V3_125	Immunological method	TH	TOSOH BIOSCIENCE	TH	Tosoh AIA900	S1	17.8384	17.9	nmol/L
2020-T1	testosterone	V3_125	Immunological method	TH	TOSOH BIOSCIENCE	TH	Tosoh AIA900	S2	3.52351	3.45	nmol/L
2020-T3	testosterone	V3_126	Immunological method	AB	ABBOTT	AB	Abbott: Alinity	S1	4.98	5.08	nmol/L
2020-T3	testosterone	V3_126	Immunological method	AB	ABBOTT	AB	Abbott: Alinity	S2	19.22	17.9	nmol/L
2020-T3	testosterone	V3_0	Immunological test (CMIA)	AB	ABBOTT	AB	Abbott Architect	S1	5.06182	5.08	nmol/L
2020-T3	testosterone	V3_0	Immunological test (CMIA)	AB	ABBOTT	AB	Abbott Architect	S2	20.3513	17.9	nmol/L
2020-T3	testosterone	V3_127	Immunological test (CMIA)	AB	ABBOTT	AB	Abbott: Alinity	S1	4.66312	5.08	nmol/L
2020-T3	testosterone	V3_127	Immunological test (CMIA)	AB	ABBOTT	AB	Abbott: Alinity	S2	17.5604	17.9	nmol/L
2020-T3	testosterone	V3_1	Immunological test (CMIA)	AB	ABBOTT	AB	Abbott Architect	S1	5.06182	5.08	nmol/L
2020-T3	testosterone	V3_1	Immunological test (CMIA)	AB	ABBOTT	AB	Abbott Architect	S2	20.6633	17.9	nmol/L
2020-T3	testosterone	V3_2	Immunological test (CMIA)	AB	ABBOTT	AB	Abbott Architect	S1	4.54177	5.08	nmol/L
2020-T3	testosterone	V3_2	Immunological test (CMIA)	AB	ABBOTT	AB	Abbott Architect	S2	17.2657	17.9	nmol/L
2020-T3	testosterone	V3_3	Immunological test (CMIA)	AB	ABBOTT	AB	Abbott Architect	S1	4.99248	5.08	nmol/L
2020-T3	testosterone	V3_3	Immunological test (CMIA)	AB	ABBOTT	AB	Abbott Architect	S2	18.5831	17.9	nmol/L
2020-T3	testosterone	V3_4	Immunological test (CMIA)	AB	ABBOTT	AB	Abbott Architect	S1	5.26984	5.08	nmol/L
2020-T3	testosterone	V3_4	Immunological test (CMIA)	AB	ABBOTT	AB	Abbott Architect	S2	20.594	17.9	nmol/L
2020-T3	testosterone	V3_5	Immunological test (ECLIA)	AB	ABBOTT	AB	Abbott Architect	S1	5.06182	5.08	nmol/L
2020-T3	testosterone	V3_5	Immunological test (ECLIA)	AB	ABBOTT	AB	Abbott Architect	S2	19.7272	17.9	nmol/L
2020-T3	testosterone	V3_6	Immunological test (CMIA)	AB	ABBOTT	AB	Abbott Architect	S1	4.5	5.08	nmol/L
2020-T3	testosterone	V3_6	Immunological test (CMIA)	AB	ABBOTT	AB	Abbott Architect	S2	17.4	17.9	nmol/L
2020-T3	testosterone	V3_8	Immunological test (CMIA)	AB	ABBOTT	AB	Abbott Architect	S1	4.71512	5.08	nmol/L
2020-T3	testosterone	V3_8	Immunological test (CMIA)	AB	ABBOTT	AB	Abbott Architect	S2	18.4444	17.9	nmol/L
2020-T3	testosterone	V3_128	Immunological test (CMIA)	AB	ABBOTT	AB	Abbott Architect	S1	4.95	5.08	nmol/L
2020-T3	testosterone	V3_128	Immunological test (CMIA)	AB	ABBOTT	AB	Abbott Architect	S2	18.8	17.9	nmol/L
2020-T3	testosterone	V3_129	Immunological test (CMIA)	AB	ABBOTT	AB	Abbott Architect	S1	4.43	5.08	nmol/L
2020-T3	testosterone	V3_129	Immunological test (CMIA)	AB	ABBOTT	AB	Abbott Architect	S2	17.86	17.9	nmol/L
2020-T3	testosterone	V3_130	Immunological test (CMIA)	AB	ABBOTT	AB	Abbott: Alinity	S1	4.78446	5.08	nmol/L
2020-T3	testosterone	V3_130	Immunological test (CMIA)	AB	ABBOTT	AB	Abbott: Alinity	S2	17.8204	17.9	nmol/L
2020-T3	testosterone	V3_131	Immunological test (FIA)	AX	BIOMERIEUX	AX	other systems	S1	2.70426	5.08	nmol/L
2020-T3	testosterone	V3_131	Immunological test (FIA)	AX	BIOMERIEUX	AX	other systems	S2	12.5852	17.9	nmol/L
2020-T3	testosterone	V3_132	Immunological test (ELFA)	AX	BIOMERIEUX	AX	BioMérieux Vidas	S1	1.69883	5.08	nmol/L
2020-T3	testosterone	V3_132	Immunological test (ELFA)	AX	BIOMERIEUX	AX	BioMérieux Vidas	S2	9.32623	17.9	nmol/L
2020-T3	testosterone	V3_12	Immunological test (ELFA)	AX	BIOMERIEUX	AX	Siemens (DPC Biermann) Immulite	S1	4.92314	5.08	nmol/L
2020-T3	testosterone	V3_12	Immunological test (ELFA)	AX	BIOMERIEUX	AX	Siemens (DPC Biermann) Immulite	S2	15.8442	17.9	nmol/L
2020-T3	testosterone	V3_13	Immunological test (ELFA)	AX	BIOMERIEUX	AX	BioMérieux Vidas	S1	2.49624	5.08	nmol/L
2020-T3	testosterone	V3_13	Immunological test (ELFA)	AX	BIOMERIEUX	AX	BioMérieux Vidas	S2	12.4812	17.9	nmol/L
2020-T3	testosterone	V3_133	other method	AX	BIOMERIEUX	AX	BioMérieux Vidas	S1	2.53091	5.08	nmol/L
2020-T3	testosterone	V3_133	other method	AX	BIOMERIEUX	AX	BioMérieux Vidas	S2	11.5104	17.9	nmol/L
2020-T3	testosterone	V3_14	Immunological test (FIA)	AX	BIOMERIEUX	AX	other systems	S1	2.4269	5.08	nmol/L
2020-T3	testosterone	V3_14	Immunological test (FIA)	AX	BIOMERIEUX	AX	other systems	S2	11.9958	17.9	nmol/L
2020-T3	testosterone	V3_134	Immunological test (ELFA)	AX	BIOMERIEUX	AX	other systems	S1	1.80284	5.08	nmol/L
2020-T3	testosterone	V3_134	Immunological test (ELFA)	AX	BIOMERIEUX	AX	other systems	S2	9.56892	17.9	nmol/L
2020-T3	testosterone	V3_15	other method	AX	BIOMERIEUX	AX	BioMérieux Vidas	S1	2.53091	5.08	nmol/L
2020-T3	testosterone	V3_15	other method	AX	BIOMERIEUX	AX	BioMérieux Vidas	S2	12.0998	17.9	nmol/L
2020-T3	testosterone	V3_135	Immunological test (ELFA)	AX	BIOMERIEUX	AX	BioMérieux Vidas	S1	2.35756	5.08	nmol/L
2020-T3	testosterone	V3_135	Immunological test (ELFA)	AX	BIOMERIEUX	AX	BioMérieux Vidas	S2	10.9904	17.9	nmol/L
2020-T3	testosterone	V3_16	Immunological test (FIA)	AX	BIOMERIEUX	AX	BioMérieux Vidas	S1	2.63492	5.08	nmol/L
2020-T3	testosterone	V3_16	Immunological test (FIA)	AX	BIOMERIEUX	AX	BioMérieux Vidas	S2	12.3425	17.9	nmol/L
2020-T3	testosterone	V3_17	Immunological test (ELFA)	AX	BIOMERIEUX	AX	BioMérieux Vidas	S1	2.53091	5.08	nmol/L
2020-T3	testosterone	V3_17	Immunological test (ELFA)	AX	BIOMERIEUX	AX	BioMérieux Vidas	S2	11.0944	17.9	nmol/L
2020-T3	testosterone	V3_136	Immunological test (EIA)	AX	BIOMERIEUX	AX	BioMérieux Vidas	S1	2.4269	5.08	nmol/L
2020-T3	testosterone	V3_136	Immunological test (EIA)	AX	BIOMERIEUX	AX	BioMérieux Vidas	S2	12.9666	17.9	nmol/L
2020-T3	testosterone	V3_137	Immunological test (ELFA)	AX	BIOMERIEUX	AX	BioMérieux Vidas	S1	2.21888	5.08	nmol/L
2020-T3	testosterone	V3_137	Immunological test (ELFA)	AX	BIOMERIEUX	AX	BioMérieux Vidas	S2	11.1637	17.9	nmol/L
2020-T3	testosterone	V3_138	Immunological test (ELFA)	AX	BIOMERIEUX	AX	other systems	S1	2.25355	5.08	nmol/L
2020-T3	testosterone	V3_138	Immunological test (ELFA)	AX	BIOMERIEUX	AX	other systems	S2	11.0251	17.9	nmol/L
2020-T3	testosterone	V3_18	Immunological test (FIA)	AX	BIOMERIEUX	AX	BioMérieux Vidas	S1	2.32289	5.08	nmol/L
2020-T3	testosterone	V3_18	Immunological test (FIA)	AX	BIOMERIEUX	AX	BioMérieux Vidas	S2	0.83208	17.9	nmol/L
2020-T3	testosterone	V3_139	Immunological test (ELFA)	AX	BIOMERIEUX	AX	BioMérieux Vidas	S1	1.3868	5.08	nmol/L
2020-T3	testosterone	V3_139	Immunological test (ELFA)	AX	BIOMERIEUX	AX	BioMérieux Vidas	S2	7.6274	17.9	nmol/L
2020-T3	testosterone	V3_140	Immunological test (ELFA)	AX	BIOMERIEUX	AX	BioMérieux Vidas	S1	4.43776	5.08	nmol/L
2020-T3	testosterone	V3_140	Immunological test (ELFA)	AX	BIOMERIEUX	AX	BioMérieux Vidas	S2	18.4098	17.9	nmol/L
2020-T3	testosterone	V3_19	Immunological test (ELFA)	AX	BIOMERIEUX	AX	BioMérieux Vidas	S1	2.35756	5.08	nmol/L
2020-T3	testosterone	V3_19	Immunological test (ELFA)	AX	BIOMERIEUX	AX	BioMérieux Vidas	S2	11.4411	17.9	nmol/L
2020-T3	testosterone	V3_20	Immunological test (FIA)	AX	BIOMERIEUX	AX	BioMérieux Vidas	S1	2.21888	5.08	nmol/L
2020-T3	testosterone	V3_20	Immunological test (FIA)	AX	BIOMERIEUX	AX	BioMérieux Vidas	S2	10.297	17.9	nmol/L
2020-T3	testosterone	V3_21	Immunological test (ELFA)	AX	BIOMERIEUX	AX	BioMérieux Vidas	S1	1.21345	5.08	nmol/L
2020-T3	testosterone	V3_21	Immunological test (ELFA)	AX	BIOMERIEUX	AX	BioMérieux Vidas	S2	7.45405	17.9	nmol/L
2020-T3	testosterone	V3_141	Immunological method	AX	BIOMERIEUX	AX	BioMérieux Vidas	S1	2.49624	5.08	nmol/L
2020-T3	testosterone	V3_141	Immunological method	AX	BIOMERIEUX	AX	BioMérieux Vidas	S2	11.6491	17.9	nmol/L
2020-T3	testosterone	V3_24	Immunological test (LEIA)	BE	BECKMAN COULTER	others	Beckman Unicel DX-System	S1	4.68045	5.08	nmol/L
2020-T3	testosterone	V3_24	Immunological test (LEIA)	BE	BECKMAN COULTER	others	Beckman Unicel DX-System	S2	16.1215	17.9	nmol/L
2020-T3	testosterone	V3_25	Immunological test (CLIA)	BE	BECKMAN COULTER	others	Beckman Unicel DX-System	S1	4.47243	5.08	nmol/L
2020-T3	testosterone	V3_25	Immunological test (CLIA)	BE	BECKMAN COULTER	others	Beckman Unicel DX-System	S2	15.2548	17.9	nmol/L
2020-T3	testosterone	V3_26	Immunological test (CLIA)	BE	BECKMAN COULTER	others	Beckman Unicel DX-System	S1	4.95781	5.08	nmol/L
2020-T3	testosterone	V3_26	Immunological test (CLIA)	BE	BECKMAN COULTER	others	Beckman Unicel DX-System	S2	15.1855	17.9	nmol/L
2020-T3	testosterone	V3_142	Immunological test (CMIA)	BE	BECKMAN COULTER	others	Beckman Unicel DX-System	S1	4.40309	5.08	nmol/L
2020-T3	testosterone	V3_142	Immunological test (CMIA)	BE	BECKMAN COULTER	others	Beckman Unicel DX-System	S2	15.4975	17.9	nmol/L
2020-T3	testosterone	V3_27	Immunological test (CLIA)	BE	BECKMAN COULTER	others	Beckman Access	S1	4.8538	5.08	nmol/L
2020-T3	testosterone	V3_27	Immunological test (CLIA)	BE	BECKMAN COULTER	others	Beckman Access	S2	16.8149	17.9	nmol/L
2020-T3	testosterone	V3_28	Immunological test (LEIA)	BE	BECKMAN COULTER	others	Beckman Unicel DX-System	S1	4.15	5.08	nmol/L
2020-T3	testosterone	V3_28	Immunological test (LEIA)	BE	BECKMAN COULTER	others	Beckman Unicel DX-System	S2	15.4	17.9	nmol/L
2020-T3	testosterone	V3_30	Immunological test (CLIA)	BE	BECKMAN COULTER	others	Beckman Unicel DX-System	S1	4.43776	5.08	nmol/L
2020-T3	testosterone	V3_30	Immunological test (CLIA)	BE	BECKMAN COULTER	others	Beckman Unicel DX-System	S2	13.764	17.9	nmol/L
2020-T3	testosterone	V3_143	Immunological test (LEIA)	BE	BECKMAN COULTER	others	other systems	S1	4.61111	5.08	nmol/L
2020-T3	testosterone	V3_143	Immunological test (LEIA)	BE	BECKMAN COULTER	others	other systems	S2	16.2949	17.9	nmol/L
2020-T3	testosterone	V3_31	Immunological test (CLIA)	BE	BECKMAN COULTER	others	Beckman Unicel DX-System	S1	4.05639	5.08	nmol/L
2020-T3	testosterone	V3_31	Immunological test (CLIA)	BE	BECKMAN COULTER	others	Beckman Unicel DX-System	S2	13.3133	17.9	nmol/L
2020-T3	testosterone	V3_144	Immunological test (LEIA)	BE	BECKMAN COULTER	others	Beckman Access	S1	4.71512	5.08	nmol/L
2020-T3	testosterone	V3_144	Immunological test (LEIA)	BE	BECKMAN COULTER	others	Beckman Access	S2	17.543	17.9	nmol/L
2020-T3	testosterone	V3_32	Immunological test (LEIA)	BE	BECKMAN COULTER	others	Beckman Access	S1	5.2005	5.08	nmol/L
2020-T3	testosterone	V3_32	Immunological test (LEIA)	BE	BECKMAN COULTER	others	Beckman Access	S2	17.335	17.9	nmol/L
2020-T3	testosterone	V3_34	Immunological test (LIA)	SI (BG)	SIEMENS (Bayer Health)	SI (BG)	Siemens (Bayer Healthcare) Centaur	S1	4.92	5.08	nmol/L
2020-T3	testosterone	V3_34	Immunological test (LIA)	SI (BG)	SIEMENS (Bayer Health)	SI (BG)	Siemens (Bayer Healthcare) Centaur	S2	16.8	17.9	nmol/L
2020-T3	testosterone	V3_35	Immunological test (CLIA)	SI (BG)	SIEMENS (Bayer Health)	SI (BG)	Siemens Advia Centaur XP	S1	3.74436	5.08	nmol/L
2020-T3	testosterone	V3_35	Immunological test (CLIA)	SI (BG)	SIEMENS (Bayer Health)	SI (BG)	Siemens Advia Centaur XP	S2	15.3588	17.9	nmol/L
2020-T3	testosterone	V3_36	Immunological test (CLIA)	SI (BG)	SIEMENS (Bayer Health)	SI (BG)	Siemens (Bayer Healthcare) Centaur	S1	4.69778	5.08	nmol/L
2020-T3	testosterone	V3_36	Immunological test (CLIA)	SI (BG)	SIEMENS (Bayer Health)	SI (BG)	Siemens (Bayer Healthcare) Centaur	S2	17.0576	17.9	nmol/L
2020-T3	testosterone	V3_37	Immunological test (CLIA)	SI (BG)	SIEMENS (Bayer Health)	SI (BG)	other systems	S1	3.84837	5.08	nmol/L
2020-T3	testosterone	V3_37	Immunological test (CLIA)	SI (BG)	SIEMENS (Bayer Health)	SI (BG)	other systems	S2	17.1617	17.9	nmol/L
2020-T3	testosterone	V3_38	Immunological test (CLIA)	SI (BG)	SIEMENS (Bayer Health)	SI (BG)	Siemens (Bayer Healthcare) Centaur	S1	4.47	5.08	nmol/L
2020-T3	testosterone	V3_38	Immunological test (CLIA)	SI (BG)	SIEMENS (Bayer Health)	SI (BG)	Siemens (Bayer Healthcare) Centaur	S2	15.6	17.9	nmol/L
2020-T3	testosterone	V3_145	Immunological test (LIA)	SI (BG)	SIEMENS (Bayer Health)	SI (BG)	Siemens (Bayer Healthcare) Centaur	S1	4.8538	5.08	nmol/L
2020-T3	testosterone	V3_145	Immunological test (LIA)	SI (BG)	SIEMENS (Bayer Health)	SI (BG)	Siemens (Bayer Healthcare) Centaur	S2	15.6015	17.9	nmol/L
2020-T3	testosterone	V3_39	Immunological test (CLIA)	SI (BG)	SIEMENS (Bayer Health)	SI (BG)	Siemens: Atellica IM	S1	3.88304	5.08	nmol/L
2020-T3	testosterone	V3_39	Immunological test (CLIA)	SI (BG)	SIEMENS (Bayer Health)	SI (BG)	Siemens: Atellica IM	S2	16.3989	17.9	nmol/L
2020-T3	testosterone	V3_108	Immunological test (CLIA)	SI	SIEMENS MED.SOLUT.DIAG	others	Siemens: Atellica IM	S1	3.67502	5.08	nmol/L
2020-T3	testosterone	V3_108	Immunological test (CLIA)	SI	SIEMENS MED.SOLUT.DIAG	others	Siemens: Atellica IM	S2	15.9482	17.9	nmol/L
2020-T3	testosterone	V3_42	Immunological test (ECLIA)	SI (DG)	SIEMENS (DPC Biermann)	SI (DG)	Siemens (DPC Biermann) Immulite	S1	4.5071	5.08	nmol/L
2020-T3	testosterone	V3_42	Immunological test (ECLIA)	SI (DG)	SIEMENS (DPC Biermann)	SI (DG)	Siemens (DPC Biermann) Immulite	S2	15.8789	17.9	nmol/L
2020-T3	testosterone	V3_146	Immunological test (LEIA)	SI (DG)	SIEMENS (DPC Biermann)	SI (DG)	Siemens (DPC Biermann) Immulite	S1	4.74979	5.08	nmol/L
2020-T3	testosterone	V3_146	Immunological test (LEIA)	SI (DG)	SIEMENS (DPC Biermann)	SI (DG)	Siemens (DPC Biermann) Immulite	S2	14.18	17.9	nmol/L
2020-T3	testosterone	V3_147	Immunological test (LEIA)	SI (DG)	SIEMENS (DPC Biermann)	SI (DG)	other systems	S1	4.74979	5.08	nmol/L
2020-T3	testosterone	V3_147	Immunological test (LEIA)	SI (DG)	SIEMENS (DPC Biermann)	SI (DG)	other systems	S2	16.3296	17.9	nmol/L
2020-T3	testosterone	V3_44	Immunological test (LEIA)	SI (DG)	SIEMENS (DPC Biermann)	SI (DG)	other systems	S1	4.95781	5.08	nmol/L
2020-T3	testosterone	V3_44	Immunological test (LEIA)	SI (DG)	SIEMENS (DPC Biermann)	SI (DG)	other systems	S2	15.8442	17.9	nmol/L
2020-T3	testosterone	V3_45	Immunological test (LEIA)	SI (DG)	SIEMENS (DPC Biermann)	SI (DG)	Siemens (DPC Biermann) Immulite 2000	S1	4.40309	5.08	nmol/L
2020-T3	testosterone	V3_45	Immunological test (LEIA)	SI (DG)	SIEMENS (DPC Biermann)	SI (DG)	Siemens (DPC Biermann) Immulite 2000	S2	14.4227	17.9	nmol/L
2020-T3	testosterone	V3_46	Immunological test (CLIA)	SI (DG)	SIEMENS (DPC Biermann)	SI (DG)	Siemens (DPC Biermann) Immulite	S1	4.82	5.08	nmol/L
2020-T3	testosterone	V3_46	Immunological test (CLIA)	SI (DG)	SIEMENS (DPC Biermann)	SI (DG)	Siemens (DPC Biermann) Immulite	S2	14.5	17.9	nmol/L
2020-T3	testosterone	V3_47	Immunological test (LEIA)	SI (DG)	SIEMENS (DPC Biermann)	SI (DG)	Siemens (DPC Biermann) Immulite 2000	S1	6.14	5.08	nmol/L
2020-T3	testosterone	V3_47	Immunological test (LEIA)	SI (DG)	SIEMENS (DPC Biermann)	SI (DG)	Siemens (DPC Biermann) Immulite 2000	S2	20.6	17.9	nmol/L
2020-T3	testosterone	V3_48	Immunological test (LEIA)	SI (DG)	SIEMENS (DPC Biermann)	SI (DG)	Siemens (DPC Biermann) Immulite	S1	4.22974	5.08	nmol/L
2020-T3	testosterone	V3_48	Immunological test (LEIA)	SI (DG)	SIEMENS (DPC Biermann)	SI (DG)	Siemens (DPC Biermann) Immulite	S2	12.8279	17.9	nmol/L
2020-T3	testosterone	V3_148	Immunological test (CLIA)	SI	SIEMENS MED.SOLUT.DIAG	others	Siemens: Atellica IM	S1	4.23321	5.08	nmol/L
2020-T3	testosterone	V3_148	Immunological test (CLIA)	SI	SIEMENS MED.SOLUT.DIAG	others	Siemens: Atellica IM	S2	16.8912	17.9	nmol/L
2020-T3	testosterone	V3_149	Immunological test (CLIA)	SI (DG)	SIEMENS (DPC Biermann)	SI (DG)	Siemens (DPC Biermann) Immulite 2000	S1	4.92314	5.08	nmol/L
2020-T3	testosterone	V3_149	Immunological test (CLIA)	SI (DG)	SIEMENS (DPC Biermann)	SI (DG)	Siemens (DPC Biermann) Immulite 2000	S2	1.84791	17.9	nmol/L
2020-T3	testosterone	V3_150	Immunological test (CLIA)	SI (DG)	SIEMENS (DPC Biermann)	SI (DG)	Siemens (DPC Biermann) Immulite 2000	S1	5.51253	5.08	nmol/L
2020-T3	testosterone	V3_150	Immunological test (CLIA)	SI (DG)	SIEMENS (DPC Biermann)	SI (DG)	Siemens (DPC Biermann) Immulite 2000	S2	19.1725	17.9	nmol/L
2020-T3	testosterone	V3_151	Immunological test (LEIA)	SI (DG)	SIEMENS (DPC Biermann)	SI (DG)	Siemens (DPC Biermann) Immulite	S1	4.95781	5.08	nmol/L
2020-T3	testosterone	V3_151	Immunological test (LEIA)	SI (DG)	SIEMENS (DPC Biermann)	SI (DG)	Siemens (DPC Biermann) Immulite	S2	15.0468	17.9	nmol/L
2020-T3	testosterone	V3_152	Immunological test (CLIA)	SI (DG)	SIEMENS (DPC Biermann)	SI (DG)	Siemens (DPC Biermann) Immulite 2000	S1	7.9741	5.08	nmol/L
2020-T3	testosterone	V3_152	Immunological test (CLIA)	SI (DG)	SIEMENS (DPC Biermann)	SI (DG)	Siemens (DPC Biermann) Immulite 2000	S2	23.3676	17.9	nmol/L
2020-T3	testosterone	V3_52	Immunological test (ECLIA)	RO	ROCHE DIAGNOSTICS	RO	Roche Elecsys-systems/Cobas e602	S1	5.2005	5.08	nmol/L
2020-T3	testosterone	V3_52	Immunological test (ECLIA)	RO	ROCHE DIAGNOSTICS	RO	Roche Elecsys-systems/Cobas e602	S2	19.2072	17.9	nmol/L
2020-T3	testosterone	V3_53	Immunological test (ECLIA)	RO	ROCHE DIAGNOSTICS	RO	Roche Cobas (8000) System (e801)	S1	5.16583	5.08	nmol/L
2020-T3	testosterone	V3_53	Immunological test (ECLIA)	RO	ROCHE DIAGNOSTICS	RO	Roche Cobas (8000) System (e801)	S2	18.7911	17.9	nmol/L
2020-T3	testosterone	V3_153	Immunological test (ECLIA)	RO	ROCHE DIAGNOSTICS	RO	Roche Elecsys-systems/Cobas e602	S1	5.37385	5.08	nmol/L
2020-T3	testosterone	V3_153	Immunological test (ECLIA)	RO	ROCHE DIAGNOSTICS	RO	Roche Elecsys-systems/Cobas e602	S2	20.1779	17.9	nmol/L
2020-T3	testosterone	V3_55	Immunological test (MEIA)	RO	ROCHE DIAGNOSTICS	RO	other systems	S1	5.09649	5.08	nmol/L
2020-T3	testosterone	V3_55	Immunological test (MEIA)	RO	ROCHE DIAGNOSTICS	RO	other systems	S2	18.9645	17.9	nmol/L
2020-T3	testosterone	V3_56	Immunological test (ECLIA)	RO	ROCHE DIAGNOSTICS	RO	Roche Cobas (8000) System (e801)	S1	5.16583	5.08	nmol/L
2020-T3	testosterone	V3_56	Immunological test (ECLIA)	RO	ROCHE DIAGNOSTICS	RO	Roche Cobas (8000) System (e801)	S2	19.0338	17.9	nmol/L
2020-T3	testosterone	V3_57	Immunological test (ECLIA)	RO	ROCHE DIAGNOSTICS	RO	Roche Cobas (8000) System (e801)	S1	4.78446	5.08	nmol/L
2020-T3	testosterone	V3_57	Immunological test (ECLIA)	RO	ROCHE DIAGNOSTICS	RO	Roche Cobas (8000) System (e801)	S2	18.2018	17.9	nmol/L
2020-T3	testosterone	V3_58	Immunological test (ECLIA)	RO	ROCHE DIAGNOSTICS	RO	Roche Elecsys-systems/Cobas e602	S1	4.68045	5.08	nmol/L
2020-T3	testosterone	V3_58	Immunological test (ECLIA)	RO	ROCHE DIAGNOSTICS	RO	Roche Elecsys-systems/Cobas e602	S2	17.9591	17.9	nmol/L
2020-T3	testosterone	V3_60	Immunological test (ECLIA)	RO	ROCHE DIAGNOSTICS	RO	Roche Cobas (8000) System (e801)	S1	4.95781	5.08	nmol/L
2020-T3	testosterone	V3_60	Immunological test (ECLIA)	RO	ROCHE DIAGNOSTICS	RO	Roche Cobas (8000) System (e801)	S2	18.0631	17.9	nmol/L
2020-T3	testosterone	V3_61	Immunological test (ECLIA)	RO	ROCHE DIAGNOSTICS	RO	Roche Cobas (6000) System (c501/502/e601)	S1	4.99	5.08	nmol/L
2020-T3	testosterone	V3_61	Immunological test (ECLIA)	RO	ROCHE DIAGNOSTICS	RO	Roche Cobas (6000) System (c501/502/e601)	S2	19.26	17.9	nmol/L
2020-T3	testosterone	V3_62	other method	RO	ROCHE DIAGNOSTICS	RO	Roche Elecsys-systems/Cobas e602	S1	4.99248	5.08	nmol/L
2020-T3	testosterone	V3_62	other method	RO	ROCHE DIAGNOSTICS	RO	Roche Elecsys-systems/Cobas e602	S2	17.855	17.9	nmol/L
2020-T3	testosterone	V3_63	Immunological test (ECLIA)	RO	ROCHE DIAGNOSTICS	RO	Roche Elecsys-systems/Cobas e602	S1	5.5472	5.08	nmol/L
2020-T3	testosterone	V3_63	Immunological test (ECLIA)	RO	ROCHE DIAGNOSTICS	RO	Roche Elecsys-systems/Cobas e602	S2	20.802	17.9	nmol/L
2020-T3	testosterone	V3_154	Immunological test (ECLIA)	RO	ROCHE DIAGNOSTICS	RO	Roche Cobas (8000) System (e801)	S1	5.2005	5.08	nmol/L
2020-T3	testosterone	V3_154	Immunological test (ECLIA)	RO	ROCHE DIAGNOSTICS	RO	Roche Cobas (8000) System (e801)	S2	18.8258	17.9	nmol/L
2020-T3	testosterone	V3_65	Immunological test (ECLIA)	RO	ROCHE DIAGNOSTICS	RO	Roche Modular systems	S1	5.38	5.08	nmol/L
2020-T3	testosterone	V3_65	Immunological test (ECLIA)	RO	ROCHE DIAGNOSTICS	RO	Roche Modular systems	S2	21.02	17.9	nmol/L
2020-T3	testosterone	V3_66	Immunological test (ECLIA)	RO	ROCHE DIAGNOSTICS	RO	Roche Cobas (6000) System (c501/502/e601)	S1	4.8538	5.08	nmol/L
2020-T3	testosterone	V3_66	Immunological test (ECLIA)	RO	ROCHE DIAGNOSTICS	RO	Roche Cobas (6000) System (c501/502/e601)	S2	18.7218	17.9	nmol/L
2020-T3	testosterone	V3_155	Immunological test (ECLIA)	RO	ROCHE DIAGNOSTICS	RO	Roche Cobas (8000) System (e801)	S1	5.02715	5.08	nmol/L
2020-T3	testosterone	V3_155	Immunological test (ECLIA)	RO	ROCHE DIAGNOSTICS	RO	Roche Cobas (8000) System (e801)	S2	19.2072	17.9	nmol/L
2020-T3	testosterone	V3_67	Immunological test (ECLIA)	RO	ROCHE DIAGNOSTICS	RO	Roche Cobas (6000) System (c501/502/e601)	S1	4.64578	5.08	nmol/L
2020-T3	testosterone	V3_67	Immunological test (ECLIA)	RO	ROCHE DIAGNOSTICS	RO	Roche Cobas (6000) System (c501/502/e601)	S2	18.3058	17.9	nmol/L
2020-T3	testosterone	V3_156	Immunological test (ECLIA)	RO	ROCHE DIAGNOSTICS	RO	Roche Cobas (8000) System (e801)	S1	4.73	5.08	nmol/L
2020-T3	testosterone	V3_156	Immunological test (ECLIA)	RO	ROCHE DIAGNOSTICS	RO	Roche Cobas (8000) System (e801)	S2	17.5	17.9	nmol/L
2020-T3	testosterone	V3_68	Immunological test (ECLIA)	RO	ROCHE DIAGNOSTICS	RO	Roche Cobas (6000) System (c501/502/e601)	S1	5.02715	5.08	nmol/L
2020-T3	testosterone	V3_68	Immunological test (ECLIA)	RO	ROCHE DIAGNOSTICS	RO	Roche Cobas (6000) System (c501/502/e601)	S2	20.1433	17.9	nmol/L
2020-T3	testosterone	V3_69	Immunological test (ECLIA)	RO	ROCHE DIAGNOSTICS	RO	Roche Cobas (8000) System (e801)	S1	4.76713	5.08	nmol/L
2020-T3	testosterone	V3_69	Immunological test (ECLIA)	RO	ROCHE DIAGNOSTICS	RO	Roche Cobas (8000) System (e801)	S2	17.8897	17.9	nmol/L
2020-T3	testosterone	V3_70	Immunological test (ECLIA)	RO	ROCHE DIAGNOSTICS	RO	Roche Cobas e411	S1	5.26984	5.08	nmol/L
2020-T3	testosterone	V3_70	Immunological test (ECLIA)	RO	ROCHE DIAGNOSTICS	RO	Roche Cobas e411	S2	19.3112	17.9	nmol/L
2020-T3	testosterone	V3_71	Immunological test (ECLIA)	RO	ROCHE DIAGNOSTICS	RO	Roche Cobas (6000) System (c501/502/e601)	S1	5.72055	5.08	nmol/L
2020-T3	testosterone	V3_71	Immunological test (ECLIA)	RO	ROCHE DIAGNOSTICS	RO	Roche Cobas (6000) System (c501/502/e601)	S2	21.6687	17.9	nmol/L
2020-T3	testosterone	V3_72	Immunological test (ECLIA)	RO	ROCHE DIAGNOSTICS	RO	Roche Cobas (8000) System (e801)	S1	5.13116	5.08	nmol/L
2020-T3	testosterone	V3_72	Immunological test (ECLIA)	RO	ROCHE DIAGNOSTICS	RO	Roche Cobas (8000) System (e801)	S2	18.7218	17.9	nmol/L
2020-T3	testosterone	V3_73	Immunological test (ECLIA)	RO	ROCHE DIAGNOSTICS	RO	Roche Cobas (6000) System (c501/502/e601)	S1	4.78446	5.08	nmol/L
2020-T3	testosterone	V3_73	Immunological test (ECLIA)	RO	ROCHE DIAGNOSTICS	RO	Roche Cobas (6000) System (c501/502/e601)	S2	18.0284	17.9	nmol/L
2020-T3	testosterone	V3_74	Immunological test (ECLIA)	RO	ROCHE DIAGNOSTICS	RO	Roche Cobas e411	S1	5.09649	5.08	nmol/L
2020-T3	testosterone	V3_74	Immunological test (ECLIA)	RO	ROCHE DIAGNOSTICS	RO	Roche Cobas e411	S2	19.3112	17.9	nmol/L
2020-T3	testosterone	V3_75	Immunological test (ECLIA)	RO	ROCHE DIAGNOSTICS	RO	Roche Cobas (8000) System (e801)	S1	4.78446	5.08	nmol/L
2020-T3	testosterone	V3_75	Immunological test (ECLIA)	RO	ROCHE DIAGNOSTICS	RO	Roche Cobas (8000) System (e801)	S2	17.855	17.9	nmol/L
2020-T3	testosterone	V3_76	Immunological test (ECLIA)	RO	ROCHE DIAGNOSTICS	RO	Roche Cobas (8000) System (e801)	S1	4.92314	5.08	nmol/L
2020-T3	testosterone	V3_76	Immunological test (ECLIA)	RO	ROCHE DIAGNOSTICS	RO	Roche Cobas (8000) System (e801)	S2	17.9937	17.9	nmol/L
2020-T3	testosterone	V3_77	Immunological test (ECLIA)	RO	ROCHE DIAGNOSTICS	RO	Roche Elecsys-systems/Cobas e602	S1	4.05639	5.08	nmol/L
2020-T3	testosterone	V3_77	Immunological test (ECLIA)	RO	ROCHE DIAGNOSTICS	RO	Roche Elecsys-systems/Cobas e602	S2	16.7456	17.9	nmol/L
2020-T3	testosterone	V3_78	Immunological test (ECLIA)	RO	ROCHE DIAGNOSTICS	RO	Roche Elecsys-systems/Cobas e602	S1	5.37385	5.08	nmol/L
2020-T3	testosterone	V3_78	Immunological test (ECLIA)	RO	ROCHE DIAGNOSTICS	RO	Roche Elecsys-systems/Cobas e602	S2	20.49	17.9	nmol/L
2020-T3	testosterone	V3_79	Immunological test (ECLIA)	RO	ROCHE DIAGNOSTICS	RO	Roche Elecsys-systems/Cobas e602	S1	5	5.08	nmol/L
2020-T3	testosterone	V3_79	Immunological test (ECLIA)	RO	ROCHE DIAGNOSTICS	RO	Roche Elecsys-systems/Cobas e602	S2	18.5	17.9	nmol/L
2020-T3	testosterone	V3_80	Immunological test (ECLIA)	RO	ROCHE DIAGNOSTICS	RO	Roche Cobas (6000) System (c501/502/e601)	S1	5.06182	5.08	nmol/L
2020-T3	testosterone	V3_80	Immunological test (ECLIA)	RO	ROCHE DIAGNOSTICS	RO	Roche Cobas (6000) System (c501/502/e601)	S2	19.8312	17.9	nmol/L
2020-T3	testosterone	V3_81	Immunological test (ECLIA)	RO	ROCHE DIAGNOSTICS	RO	Roche Cobas (8000) System (e801)	S1	5.02715	5.08	nmol/L
2020-T3	testosterone	V3_81	Immunological test (ECLIA)	RO	ROCHE DIAGNOSTICS	RO	Roche Cobas (8000) System (e801)	S2	18.7218	17.9	nmol/L
2020-T3	testosterone	V3_82	Immunological test (ECLIA)	RO	ROCHE DIAGNOSTICS	RO	Roche Cobas (6000) System (c501/502/e601)	S1	4.35	5.08	nmol/L
2020-T3	testosterone	V3_82	Immunological test (ECLIA)	RO	ROCHE DIAGNOSTICS	RO	Roche Cobas (6000) System (c501/502/e601)	S2	16.95	17.9	nmol/L
2020-T3	testosterone	V3_83	Immunological test (ECLIA)	RO	ROCHE DIAGNOSTICS	RO	Roche Cobas (6000) System (c501/502/e601)	S1	4.64578	5.08	nmol/L
2020-T3	testosterone	V3_83	Immunological test (ECLIA)	RO	ROCHE DIAGNOSTICS	RO	Roche Cobas (6000) System (c501/502/e601)	S2	17.9937	17.9	nmol/L
2020-T3	testosterone	V3_84	Immunological test (ECLIA)	RO	ROCHE DIAGNOSTICS	RO	Roche Cobas (6000) System (c501/502/e601)	S1	5.13	5.08	nmol/L
2020-T3	testosterone	V3_84	Immunological test (ECLIA)	RO	ROCHE DIAGNOSTICS	RO	Roche Cobas (6000) System (c501/502/e601)	S2	19.45	17.9	nmol/L
2020-T3	testosterone	V3_85	Immunological test (ECLIA)	RO	ROCHE DIAGNOSTICS	RO	Roche Cobas (8000) System (e801)	S1	5.12	5.08	nmol/L
2020-T3	testosterone	V3_85	Immunological test (ECLIA)	RO	ROCHE DIAGNOSTICS	RO	Roche Cobas (8000) System (e801)	S2	19.9	17.9	nmol/L
2020-T3	testosterone	V3_86	Immunological test (ECLIA)	RO	ROCHE DIAGNOSTICS	RO	Roche Cobas (8000) System (e801)	S1	5.3	5.08	nmol/L
2020-T3	testosterone	V3_86	Immunological test (ECLIA)	RO	ROCHE DIAGNOSTICS	RO	Roche Cobas (8000) System (e801)	S2	19	17.9	nmol/L
2020-T3	testosterone	V3_157	Immunological test (ECLIA)	RO	ROCHE DIAGNOSTICS	RO	Roche Cobas (8000) System (c701/702)	S1	5.02715	5.08	nmol/L
2020-T3	testosterone	V3_157	Immunological test (ECLIA)	RO	ROCHE DIAGNOSTICS	RO	Roche Cobas (8000) System (c701/702)	S2	18.5138	17.9	nmol/L
2020-T3	testosterone	V3_158	Immunological test (ECLIA)	RO	ROCHE DIAGNOSTICS	RO	Roche Cobas (6000) System (c501/502/e601)	S1	4.99248	5.08	nmol/L
2020-T3	testosterone	V3_158	Immunological test (ECLIA)	RO	ROCHE DIAGNOSTICS	RO	Roche Cobas (6000) System (c501/502/e601)	S2	19.0338	17.9	nmol/L
2020-T3	testosterone	V3_88	Immunological test (ECLIA)	RO	ROCHE DIAGNOSTICS	RO	Roche Cobas (8000) System (e801)	S1	5.09649	5.08	nmol/L
2020-T3	testosterone	V3_88	Immunological test (ECLIA)	RO	ROCHE DIAGNOSTICS	RO	Roche Cobas (8000) System (e801)	S2	19.7272	17.9	nmol/L
2020-T3	testosterone	V3_89	Immunological test (ECLIA)	RO	ROCHE DIAGNOSTICS	RO	Roche Elecsys-systems/Cobas e602	S1	4.57644	5.08	nmol/L
2020-T3	testosterone	V3_89	Immunological test (ECLIA)	RO	ROCHE DIAGNOSTICS	RO	Roche Elecsys-systems/Cobas e602	S2	17.6124	17.9	nmol/L
2020-T3	testosterone	V3_90	Immunological test (ECLIA)	RO	ROCHE DIAGNOSTICS	RO	Roche Cobas (8000) System (e801)	S1	5.26984	5.08	nmol/L
2020-T3	testosterone	V3_90	Immunological test (ECLIA)	RO	ROCHE DIAGNOSTICS	RO	Roche Cobas (8000) System (e801)	S2	18.5138	17.9	nmol/L
2020-T3	testosterone	V3_91	Immunological test (ECLIA)	RO	ROCHE DIAGNOSTICS	RO	Roche Elecsys-systems/Cobas e602	S1	4.86	5.08	nmol/L
2020-T3	testosterone	V3_91	Immunological test (ECLIA)	RO	ROCHE DIAGNOSTICS	RO	Roche Elecsys-systems/Cobas e602	S2	19.45	17.9	nmol/L
2020-T3	testosterone	V3_92	Immunological test (ECLIA)	RO	ROCHE DIAGNOSTICS	RO	Roche Cobas (8000) System (e801)	S1	5.44319	5.08	nmol/L
2020-T3	testosterone	V3_92	Immunological test (ECLIA)	RO	ROCHE DIAGNOSTICS	RO	Roche Cobas (8000) System (e801)	S2	20.1086	17.9	nmol/L
2020-T3	testosterone	V3_159	Immunological test (ECLIA)	RO	ROCHE DIAGNOSTICS	RO	Roche Cobas e411	S1	4.99248	5.08	nmol/L
2020-T3	testosterone	V3_159	Immunological test (ECLIA)	RO	ROCHE DIAGNOSTICS	RO	Roche Cobas e411	S2	19.1725	17.9	nmol/L
2020-T3	testosterone	V3_93	Immunological test (ECLIA)	RO	ROCHE DIAGNOSTICS	RO	Roche Cobas (6000) System (c501/502/e601)	S1	4.82	5.08	nmol/L
2020-T3	testosterone	V3_93	Immunological test (ECLIA)	RO	ROCHE DIAGNOSTICS	RO	Roche Cobas (6000) System (c501/502/e601)	S2	18.02	17.9	nmol/L
2020-T3	testosterone	V3_94	Immunological test (ECLIA)	RO	ROCHE DIAGNOSTICS	RO	Roche Elecsys-systems/Cobas e602	S1	5	5.08	nmol/L
2020-T3	testosterone	V3_94	Immunological test (ECLIA)	RO	ROCHE DIAGNOSTICS	RO	Roche Elecsys-systems/Cobas e602	S2	19	17.9	nmol/L
2020-T3	testosterone	V3_95	Immunological test (ECLIA)	RO	ROCHE DIAGNOSTICS	RO	Roche Cobas (8000) System (e801)	S1	5.04	5.08	nmol/L
2020-T3	testosterone	V3_95	Immunological test (ECLIA)	RO	ROCHE DIAGNOSTICS	RO	Roche Cobas (8000) System (e801)	S2	19	17.9	nmol/L
2020-T3	testosterone	V3_96	Immunological test (ECLIA)	RO	ROCHE DIAGNOSTICS	RO	Roche Cobas (6000) System (c501/502/e601)	S1	4.88847	5.08	nmol/L
2020-T3	testosterone	V3_96	Immunological test (ECLIA)	RO	ROCHE DIAGNOSTICS	RO	Roche Cobas (6000) System (c501/502/e601)	S2	19.7966	17.9	nmol/L
2020-T3	testosterone	V3_97	Immunological test (ECLIA)	RO	ROCHE DIAGNOSTICS	RO	Roche: other devices	S1	4.99248	5.08	nmol/L
2020-T3	testosterone	V3_97	Immunological test (ECLIA)	RO	ROCHE DIAGNOSTICS	RO	Roche: other devices	S2	19.4845	17.9	nmol/L
2020-T3	testosterone	V3_160	Immunological test (ECLIA)	RO	ROCHE DIAGNOSTICS	RO	Roche Cobas 4000 System	S1	5.07	5.08	nmol/L
2020-T3	testosterone	V3_160	Immunological test (ECLIA)	RO	ROCHE DIAGNOSTICS	RO	Roche Cobas 4000 System	S2	18.7	17.9	nmol/L
2020-T3	testosterone	V3_100	Immunological test (ECLIA)	RO	ROCHE DIAGNOSTICS	RO	Roche Cobas e411	S1	5.71	5.08	nmol/L
2020-T3	testosterone	V3_100	Immunological test (ECLIA)	RO	ROCHE DIAGNOSTICS	RO	Roche Cobas e411	S2	20.88	17.9	nmol/L
2020-T3	testosterone	V3_161	Immunological test (ECLIA)	RO	ROCHE DIAGNOSTICS	RO	Roche Cobas (8000) System (e801)	S1	5.09649	5.08	nmol/L
2020-T3	testosterone	V3_161	Immunological test (ECLIA)	RO	ROCHE DIAGNOSTICS	RO	Roche Cobas (8000) System (e801)	S2	19.4325	17.9	nmol/L
2020-T3	testosterone	V3_101	Immunological test (ECLIA)	RO	ROCHE DIAGNOSTICS	RO	Roche Cobas (8000) System (e801)	S1	5.2005	5.08	nmol/L
2020-T3	testosterone	V3_101	Immunological test (ECLIA)	RO	ROCHE DIAGNOSTICS	RO	Roche Cobas (8000) System (e801)	S2	19.4152	17.9	nmol/L
2020-T3	testosterone	V3_103	Immunological test (ECLIA)	RO	ROCHE DIAGNOSTICS	RO	Roche Elecsys-systems/Cobas e602	S1	5.02715	5.08	nmol/L
2020-T3	testosterone	V3_103	Immunological test (ECLIA)	RO	ROCHE DIAGNOSTICS	RO	Roche Elecsys-systems/Cobas e602	S2	18.8952	17.9	nmol/L
2020-T3	testosterone	V3_104	Immunological test (CLIA)	RO	ROCHE DIAGNOSTICS	RO	Roche Cobas (6000) System (c501/502/e601)	S1	4.95781	5.08	nmol/L
2020-T3	testosterone	V3_104	Immunological test (CLIA)	RO	ROCHE DIAGNOSTICS	RO	Roche Cobas (6000) System (c501/502/e601)	S2	19.1725	17.9	nmol/L
2020-T3	testosterone	V3_105	Immunological test (ECLIA)	RO	ROCHE DIAGNOSTICS	RO	Roche Cobas e411	S1	4.94	5.08	nmol/L
2020-T3	testosterone	V3_105	Immunological test (ECLIA)	RO	ROCHE DIAGNOSTICS	RO	Roche Cobas e411	S2	18.69	17.9	nmol/L
2020-T3	testosterone	V3_162	Immunological test (ECLIA)	RO	ROCHE DIAGNOSTICS	RO	Roche Cobas e411	S1	4.9	5.08	nmol/L
2020-T3	testosterone	V3_162	Immunological test (ECLIA)	RO	ROCHE DIAGNOSTICS	RO	Roche Cobas e411	S2	18.95	17.9	nmol/L
2020-T3	testosterone	V3_163	Immunological test (ECLIA)	RO	ROCHE DIAGNOSTICS	RO	Roche Cobas (6000) System (c501/502/e601)	S1	5.8	5.08	nmol/L
2020-T3	testosterone	V3_163	Immunological test (ECLIA)	RO	ROCHE DIAGNOSTICS	RO	Roche Cobas (6000) System (c501/502/e601)	S2	21.42	17.9	nmol/L
2020-T3	testosterone	V3_164	Immunological test (ECLIA)	RO	ROCHE DIAGNOSTICS	RO	Roche Cobas e411	S1	5.2005	5.08	nmol/L
2020-T3	testosterone	V3_164	Immunological test (ECLIA)	RO	ROCHE DIAGNOSTICS	RO	Roche Cobas e411	S2	18.7218	17.9	nmol/L
2020-T3	testosterone	V3_165	Immunological test (ELISA)	RO	ROCHE DIAGNOSTICS	RO	Roche Cobas e411	S1	4.81	5.08	nmol/L
2020-T3	testosterone	V3_165	Immunological test (ELISA)	RO	ROCHE DIAGNOSTICS	RO	Roche Cobas e411	S2	19.94	17.9	nmol/L
2020-T3	testosterone	V3_166	Immunological test (ECLIA)	RO	ROCHE DIAGNOSTICS	RO	Roche Cobas e411	S1	4.79486	5.08	nmol/L
2020-T3	testosterone	V3_166	Immunological test (ECLIA)	RO	ROCHE DIAGNOSTICS	RO	Roche Cobas e411	S2	18.2191	17.9	nmol/L
2020-T3	testosterone	V3_167	Immunological test (ECLIA)	RO	ROCHE DIAGNOSTICS	RO	Roche Cobas (6000) System (c501/502/e601)	S1	5.02715	5.08	nmol/L
2020-T3	testosterone	V3_167	Immunological test (ECLIA)	RO	ROCHE DIAGNOSTICS	RO	Roche Cobas (6000) System (c501/502/e601)	S2	18.9645	17.9	nmol/L
2020-T3	testosterone	V3_107	LC-MS	ZX	in-house	others	other systems	S1	5.1	5.08	nmol/L
2020-T3	testosterone	V3_107	LC-MS	ZX	in-house	others	other systems	S2	19	17.9	nmol/L
2020-T3	testosterone	V3_168	LC-MS/MS	ZX	in-house	others	other systems	S1	5.26984	5.08	nmol/L
2020-T3	testosterone	V3_168	LC-MS/MS	ZX	in-house	others	other systems	S2	16.8149	17.9	nmol/L
2020-T3	testosterone	V3_109	Immunological test (CLIA)	ZY	other manufacturers	others	other systems	S1	2.14954	5.08	nmol/L
2020-T3	testosterone	V3_109	Immunological test (CLIA)	ZY	other manufacturers	others	other systems	S2	13.8333	17.9	nmol/L
2020-T3	testosterone	V3_110	LC-MS/MS	ZX	in-house	others	other systems	S1	5.38	5.08	nmol/L
2020-T3	testosterone	V3_110	LC-MS/MS	ZX	in-house	others	other systems	S2	18	17.9	nmol/L
2020-T3	testosterone	V3_169	Immunological test (CLIA)	ZY	other manufacturers	others	Siemens: Atellica IM	S1	4.36842	5.08	nmol/L
2020-T3	testosterone	V3_169	Immunological test (CLIA)	ZY	other manufacturers	others	Siemens: Atellica IM	S2	15.8442	17.9	nmol/L
2020-T3	testosterone	V3_111	Immunological test (LIA)	TH	TOSOH BIOSCIENCE	TH	Tosoh AIA360	S1	3.08598	5.08	nmol/L
2020-T3	testosterone	V3_111	Immunological test (LIA)	TH	TOSOH BIOSCIENCE	TH	Tosoh AIA360	S2	17.8727	17.9	nmol/L
2020-T3	testosterone	V3_170	Immunological test (EIA)	TH	TOSOH BIOSCIENCE	TH	Tosoh AIA360	S1	4.22974	5.08	nmol/L
2020-T3	testosterone	V3_170	Immunological test (EIA)	TH	TOSOH BIOSCIENCE	TH	Tosoh AIA360	S2	17.3003	17.9	nmol/L
2020-T3	testosterone	V3_112	other method	ZY	other manufacturers	others	other systems	S1	4.81913	5.08	nmol/L
2020-T3	testosterone	V3_112	other method	ZY	other manufacturers	others	other systems	S2	17.7857	17.9	nmol/L
2020-T3	testosterone	V3_113	Immunological test (FIA)	TH	TOSOH BIOSCIENCE	TH	Tosoh AIA360	S1	3.96209	5.08	nmol/L
2020-T3	testosterone	V3_113	Immunological test (FIA)	TH	TOSOH BIOSCIENCE	TH	Tosoh AIA360	S2	17.1783	17.9	nmol/L
2020-T3	testosterone	V3_114	Immunological test (CLIA)	DO	DIASORIN	others	Diasorin Liaison XL	S1	3.15844	5.08	nmol/L
2020-T3	testosterone	V3_114	Immunological test (CLIA)	DO	DIASORIN	others	Diasorin Liaison XL	S2	13.0013	17.9	nmol/L
2020-T3	testosterone	V3_115	Immunological test (CLIA)	FJ	FUJIREBIO	others	other systems	S1	3.95238	5.08	nmol/L
2020-T3	testosterone	V3_115	Immunological test (CLIA)	FJ	FUJIREBIO	others	other systems	S2	15.7402	17.9	nmol/L
2020-T3	testosterone	V3_116	Immunological test (MEIA)	TH	TOSOH BIOSCIENCE	TH	Tosoh: other devices	S1	3.36056	5.08	nmol/L
2020-T3	testosterone	V3_116	Immunological test (MEIA)	TH	TOSOH BIOSCIENCE	TH	Tosoh: other devices	S2	16.713	17.9	nmol/L
2020-T3	testosterone	V3_171	Immunological test (ELFA)	TH	TOSOH BIOSCIENCE	TH	other systems	S1	3.68681	5.08	nmol/L
2020-T3	testosterone	V3_171	Immunological test (ELFA)	TH	TOSOH BIOSCIENCE	TH	other systems	S2	17.3662	17.9	nmol/L
2020-T3	testosterone	V3_172	LC-MS/MS	CR	CHROMSYSTEMS	others	other systems	S1	4.52	5.08	nmol/L
2020-T3	testosterone	V3_172	LC-MS/MS	CR	CHROMSYSTEMS	others	other systems	S2	15.7	17.9	nmol/L
2020-T3	testosterone	V3_173	Immunological test (ECLIA)	BK	BÜHLMANN	others	Roche Cobas e411	S1	5.56	5.08	nmol/L
2020-T3	testosterone	V3_173	Immunological test (ECLIA)	BK	BÜHLMANN	others	Roche Cobas e411	S2	21.03	17.9	nmol/L
2020-T3	testosterone	V3_174	Immunological test (EIA)	CU	COULTER	others	Beckman: other devices	S1	4.48	5.08	nmol/L
2020-T3	testosterone	V3_174	Immunological test (EIA)	CU	COULTER	others	Beckman: other devices	S2	16.63	17.9	nmol/L
2020-T3	testosterone	V3_175	Immunological test (EIA)	IBL	IBL	others	other systems	S1	4.5071	5.08	nmol/L
2020-T3	testosterone	V3_175	Immunological test (EIA)	IBL	IBL	others	other systems	S2	15.0815	17.9	nmol/L
2020-T3	testosterone	V3_119	other method	IBL	other manufacturers	others	other systems	S1	3.70969	5.08	nmol/L
2020-T3	testosterone	V3_119	other method	IBL	other manufacturers	others	other systems	S2	16.919	17.9	nmol/L
2020-T3	testosterone	V3_176	LC-MS	ZX	in-house	others	other systems	S1	4.39	5.08	nmol/L
2020-T3	testosterone	V3_176	LC-MS	ZX	in-house	others	other systems	S2	17.6	17.9	nmol/L
2020-T3	testosterone	V3_177	Immunological test (FIA)	BOD	BODITECH	others	other systems	S1	4.22974	5.08	nmol/L
2020-T3	testosterone	V3_177	Immunological test (FIA)	BOD	BODITECH	others	other systems	S2	13.1053	17.9	nmol/L
2020-T3	testosterone	V3_178	LC-MS/MS	EU	EUREKA LAB DIVISION	others	other systems	S1	2.49624	5.08	nmol/L
2020-T3	testosterone	V3_178	LC-MS/MS	EU	EUREKA LAB DIVISION	others	other systems	S2	8.21679	17.9	nmol/L
2020-T3	testosterone	V3_121	Immunological test (CLIA)	ID	IMMUNODIAGNOSTIC SYSTEMS	others	IDS-iSYS	S1	5.07569	5.08	nmol/L
2020-T3	testosterone	V3_121	Immunological test (CLIA)	ID	IMMUNODIAGNOSTIC SYSTEMS	others	IDS-iSYS	S2	19.8694	17.9	nmol/L
2020-T3	testosterone	V3_179	other method	ZY	other manufacturers	others	other systems	S1	5.37385	5.08	nmol/L
2020-T3	testosterone	V3_179	other method	ZY	other manufacturers	others	other systems	S2	5.06182	17.9	nmol/L
2020-T3	testosterone	V3_122	LC-MS/MS	CR	CHROMSYSTEMS	others	Applied Biosystems - API MS	S1	4.33375	5.08	nmol/L
2020-T3	testosterone	V3_122	LC-MS/MS	CR	CHROMSYSTEMS	others	Applied Biosystems - API MS	S2	14.5961	17.9	nmol/L
2020-T3	testosterone	V3_123	LC-MS/MS	BSN	B.S.N. Srl Biological Sales Network	others	other systems	S1	3.88304	5.08	nmol/L
2020-T3	testosterone	V3_123	LC-MS/MS	BSN	B.S.N. Srl Biological Sales Network	others	other systems	S2	22.2755	17.9	nmol/L
2020-T3	testosterone	V3_124	LC-MS/MS	CR	CHROMSYSTEMS	others	Applied Biosystems - API MS	S1	4.02172	5.08	nmol/L
2020-T3	testosterone	V3_124	LC-MS/MS	CR	CHROMSYSTEMS	others	Applied Biosystems - API MS	S2	14.1107	17.9	nmol/L
2020-T3	testosterone	V3_180	LC-MS/MS	CR	CHROMSYSTEMS	others	other systems	S1	3.96971	5.08	nmol/L
2020-T3	testosterone	V3_180	LC-MS/MS	CR	CHROMSYSTEMS	others	other systems	S2	14.2008	17.9	nmol/L
2020-T3	testosterone	V3_125	Immunological test (EIA)	TH	TOSOH BIOSCIENCE	TH	Tosoh AIA900	S1	5.47439	5.08	nmol/L
2020-T3	testosterone	V3_125	Immunological test (EIA)	TH	TOSOH BIOSCIENCE	TH	Tosoh AIA900	S2	24.3893	17.9	nmol/L
2020-T3	testosterone	V3_181	Immunological test (EIA)	TH	TOSOH BIOSCIENCE	TH	Tosoh AIA360	S1	3.99	5.08	nmol/L
2020-T3	testosterone	V3_181	Immunological test (EIA)	TH	TOSOH BIOSCIENCE	TH	Tosoh AIA360	S2	17.27	17.9	nmol/L
2020-T4	testosterone	V3_126	Immunological method	AB	ABBOTT	AB	Abbott: Alinity	S1	24.31	24	nmol/L
2020-T4	testosterone	V3_126	Immunological method	AB	ABBOTT	AB	Abbott: Alinity	S2	3.56	3.45	nmol/L
2020-T4	testosterone	V3_0	Immunological test (CMIA)	AB	ABBOTT	AB	Abbott Architect	S1	21.2874	24	nmol/L
2020-T4	testosterone	V3_0	Immunological test (CMIA)	AB	ABBOTT	AB	Abbott Architect	S2	3.04056	3.45	nmol/L
2020-T4	testosterone	V3_1	Immunological test (CMIA)	AB	ABBOTT	AB	Abbott Architect	S1	24.3037	24	nmol/L
2020-T4	testosterone	V3_1	Immunological test (CMIA)	AB	ABBOTT	AB	Abbott Architect	S2	3.15497	3.45	nmol/L
2020-T4	testosterone	V3_3	Immunological test (CMIA)	AB	ABBOTT	AB	Abbott Architect	S1	20.594	24	nmol/L
2020-T4	testosterone	V3_3	Immunological test (CMIA)	AB	ABBOTT	AB	Abbott Architect	S2	2.7736	3.45	nmol/L
2020-T4	testosterone	V3_4	Immunological test (CMIA)	AB	ABBOTT	AB	Abbott Architect	S1	23.4022	24	nmol/L
2020-T4	testosterone	V3_4	Immunological test (CMIA)	AB	ABBOTT	AB	Abbott Architect	S2	3.32832	3.45	nmol/L
2020-T4	testosterone	V3_5	Immunological test (ECLIA)	AB	ABBOTT	AB	Abbott Architect	S1	21.5301	24	nmol/L
2020-T4	testosterone	V3_5	Immunological test (ECLIA)	AB	ABBOTT	AB	Abbott Architect	S2	3.05096	3.45	nmol/L
2020-T4	testosterone	V3_8	Immunological test (CMIA)	AB	ABBOTT	AB	Abbott Architect	S1	21.1834	24	nmol/L
2020-T4	testosterone	V3_8	Immunological test (CMIA)	AB	ABBOTT	AB	Abbott Architect	S2	3.01629	3.45	nmol/L
2020-T4	testosterone	V3_9	Immunological test (CMIA)	AB	ABBOTT	AB	Abbott: Alinity	S1	23.2	24	nmol/L
2020-T4	testosterone	V3_9	Immunological test (CMIA)	AB	ABBOTT	AB	Abbott: Alinity	S2	3.2	3.45	nmol/L
2020-T4	testosterone	V3_10	other method	AB	ABBOTT	AB	Abbott Architect	S1	22.5702	24	nmol/L
2020-T4	testosterone	V3_10	other method	AB	ABBOTT	AB	Abbott Architect	S2	3.05096	3.45	nmol/L
2020-T4	testosterone	V3_182	Immunological test (CMIA)	AB	ABBOTT	AB	Abbott Architect	S1	17.855	24	nmol/L
2020-T4	testosterone	V3_182	Immunological test (CMIA)	AB	ABBOTT	AB	Abbott Architect	S2	2.60025	3.45	nmol/L
2020-T4	testosterone	V3_183	Immunological test (CMIA)	AB	ABBOTT	AB	Abbott Architect	S1	21.796	24	nmol/L
2020-T4	testosterone	V3_183	Immunological test (CMIA)	AB	ABBOTT	AB	Abbott Architect	S2	3.12897	3.45	nmol/L
2020-T4	testosterone	V3_131	Immunological test (FIA)	AX	BIOMERIEUX	AX	BioMérieux Vidas	S1	16.1909	24	nmol/L
2020-T4	testosterone	V3_131	Immunological test (FIA)	AX	BIOMERIEUX	AX	BioMérieux Vidas	S2	2.14954	3.45	nmol/L
2020-T4	testosterone	V3_13	Immunological test (ELFA)	AX	BIOMERIEUX	AX	BioMérieux Vidas	S1	16.8149	24	nmol/L
2020-T4	testosterone	V3_13	Immunological test (ELFA)	AX	BIOMERIEUX	AX	BioMérieux Vidas	S2	2.28822	3.45	nmol/L
2020-T4	testosterone	V3_133	other method	AX	BIOMERIEUX	AX	BioMérieux Vidas	S1	17.6817	24	nmol/L
2020-T4	testosterone	V3_133	other method	AX	BIOMERIEUX	AX	BioMérieux Vidas	S2	2.25355	3.45	nmol/L
2020-T4	testosterone	V3_15	other method	AX	BIOMERIEUX	AX	BioMérieux Vidas	S1	15.1508	24	nmol/L
2020-T4	testosterone	V3_15	other method	AX	BIOMERIEUX	AX	BioMérieux Vidas	S2	2.0802	3.45	nmol/L
2020-T4	testosterone	V3_184	Immunological test (ELFA)	AX	BIOMERIEUX	AX	BioMérieux Vidas	S1	21.7728	24	nmol/L
2020-T4	testosterone	V3_184	Immunological test (ELFA)	AX	BIOMERIEUX	AX	BioMérieux Vidas	S2	3.1203	3.45	nmol/L
2020-T4	testosterone	V3_16	Immunological test (FIA)	AX	BIOMERIEUX	AX	BioMérieux Vidas	S1	14.2147	24	nmol/L
2020-T4	testosterone	V3_16	Immunological test (FIA)	AX	BIOMERIEUX	AX	BioMérieux Vidas	S2	1.7335	3.45	nmol/L
2020-T4	testosterone	V3_136	Immunological test (EIA)	AX	BIOMERIEUX	AX	BioMérieux Vidas	S1	15.2548	24	nmol/L
2020-T4	testosterone	V3_136	Immunological test (EIA)	AX	BIOMERIEUX	AX	BioMérieux Vidas	S2	1.90685	3.45	nmol/L
2020-T4	testosterone	V3_118	Immunological test (ELFA)	AX	BIOMERIEUX	AX	BioMérieux Vidas	S1	11.1984	24	nmol/L
2020-T4	testosterone	V3_118	Immunological test (ELFA)	AX	BIOMERIEUX	AX	BioMérieux Vidas	S2	1.14411	3.45	nmol/L
2020-T4	testosterone	V3_18	Immunological test (FIA)	AX	BIOMERIEUX	AX	BioMérieux Vidas	S1	16.0522	24	nmol/L
2020-T4	testosterone	V3_18	Immunological test (FIA)	AX	BIOMERIEUX	AX	BioMérieux Vidas	S2	2.21888	3.45	nmol/L
2020-T4	testosterone	V3_140	Immunological test (ELFA)	AX	BIOMERIEUX	AX	BioMérieux Vidas	S1	16.9883	24	nmol/L
2020-T4	testosterone	V3_140	Immunological test (ELFA)	AX	BIOMERIEUX	AX	BioMérieux Vidas	S2	2.25355	3.45	nmol/L
2020-T4	testosterone	V3_19	Immunological test (ELFA)	AX	BIOMERIEUX	AX	BioMérieux Vidas	S1	16.6763	24	nmol/L
2020-T4	testosterone	V3_19	Immunological test (ELFA)	AX	BIOMERIEUX	AX	BioMérieux Vidas	S2	2.21888	3.45	nmol/L
2020-T4	testosterone	V3_20	Immunological test (FIA)	AX	BIOMERIEUX	AX	BioMérieux Vidas	S1	13.2093	24	nmol/L
2020-T4	testosterone	V3_20	Immunological test (FIA)	AX	BIOMERIEUX	AX	BioMérieux Vidas	S2	1.76817	3.45	nmol/L
2020-T4	testosterone	V3_21	Immunological test (ELFA)	AX	BIOMERIEUX	AX	BioMérieux Vidas	S1	11.8918	24	nmol/L
2020-T4	testosterone	V3_21	Immunological test (ELFA)	AX	BIOMERIEUX	AX	BioMérieux Vidas	S2	1.56015	3.45	nmol/L
2020-T4	testosterone	V3_25	Immunological test (CLIA)	BE	BECKMAN COULTER	others	Beckman Unicel DX-System	S1	19.3805	24	nmol/L
2020-T4	testosterone	V3_25	Immunological test (CLIA)	BE	BECKMAN COULTER	others	Beckman Unicel DX-System	S2	3.1203	3.45	nmol/L
2020-T4	testosterone	V3_185	Immunological test (ELISA)	BE	BECKMAN COULTER	others	other systems	S1	20.582	24	nmol/L
2020-T4	testosterone	V3_185	Immunological test (ELISA)	BE	BECKMAN COULTER	others	other systems	S2	3.2274	3.45	nmol/L
2020-T4	testosterone	V3_27	Immunological test (CLIA)	BE	BECKMAN COULTER	others	Beckman Access	S1	23.9223	24	nmol/L
2020-T4	testosterone	V3_27	Immunological test (CLIA)	BE	BECKMAN COULTER	others	Beckman Access	S2	3.60568	3.45	nmol/L
2020-T4	testosterone	V3_30	Immunological test (CLIA)	BE	BECKMAN COULTER	others	Beckman Unicel DX-System	S1	21.8421	24	nmol/L
2020-T4	testosterone	V3_30	Immunological test (CLIA)	BE	BECKMAN COULTER	others	Beckman Unicel DX-System	S2	3.467	3.45	nmol/L
2020-T4	testosterone	V3_31	Immunological test (CLIA)	BE	BECKMAN COULTER	others	Beckman Unicel DX-System	S1	19.9006	24	nmol/L
2020-T4	testosterone	V3_31	Immunological test (CLIA)	BE	BECKMAN COULTER	others	Beckman Unicel DX-System	S2	3.01629	3.45	nmol/L
2020-T4	testosterone	V3_33	Immunological test (CLIA)	SI (BG)	SIEMENS (Bayer Health)	SI (BG)	Siemens (Bayer Healthcare) Centaur	S1	19.2072	24	nmol/L
2020-T4	testosterone	V3_33	Immunological test (CLIA)	SI (BG)	SIEMENS (Bayer Health)	SI (BG)	Siemens (Bayer Healthcare) Centaur	S2	2.25355	3.45	nmol/L
2020-T4	testosterone	V3_37	Immunological test (CLIA)	SI (BG)	SIEMENS (Bayer Health)	SI (BG)	other systems	S1	18.4444	24	nmol/L
2020-T4	testosterone	V3_37	Immunological test (CLIA)	SI (BG)	SIEMENS (Bayer Health)	SI (BG)	other systems	S2	2.37489	3.45	nmol/L
2020-T4	testosterone	V3_38	Immunological test (CLIA)	SI (BG)	SIEMENS (Bayer Health)	SI (BG)	Siemens (Bayer Healthcare) Centaur	S1	22.3	24	nmol/L
2020-T4	testosterone	V3_38	Immunological test (CLIA)	SI (BG)	SIEMENS (Bayer Health)	SI (BG)	Siemens (Bayer Healthcare) Centaur	S2	4.3	3.45	nmol/L
2020-T4	testosterone	V3_39	Immunological test (CLIA)	SI (BG)	SIEMENS (Bayer Health)	SI (BG)	Siemens: Atellica IM	S1	17.0923	24	nmol/L
2020-T4	testosterone	V3_39	Immunological test (CLIA)	SI (BG)	SIEMENS (Bayer Health)	SI (BG)	Siemens: Atellica IM	S2	2.39223	3.45	nmol/L
2020-T4	testosterone	V3_40	Immunological test (LIA)	SI (BG)	SIEMENS (Bayer Health)	SI (BG)	Siemens (Bayer Healthcare) Centaur	S1	19.0685	24	nmol/L
2020-T4	testosterone	V3_40	Immunological test (LIA)	SI (BG)	SIEMENS (Bayer Health)	SI (BG)	Siemens (Bayer Healthcare) Centaur	S2	2.70426	3.45	nmol/L
2020-T4	testosterone	V3_42	Immunological test (ECLIA)	SI (DG)	SIEMENS (DPC Biermann)	SI (DG)	Siemens (DPC Biermann) Immulite	S1	21.4607	24	nmol/L
2020-T4	testosterone	V3_42	Immunological test (ECLIA)	SI (DG)	SIEMENS (DPC Biermann)	SI (DG)	Siemens (DPC Biermann) Immulite	S2	3.20004	3.45	nmol/L
2020-T4	testosterone	V3_43	Immunological test (LEIA)	SI (DG)	SIEMENS (DPC Biermann)	SI (DG)	Siemens (DPC Biermann) Immulite	S1	21.7728	24	nmol/L
2020-T4	testosterone	V3_43	Immunological test (LEIA)	SI (DG)	SIEMENS (DPC Biermann)	SI (DG)	Siemens (DPC Biermann) Immulite	S2	3.40459	3.45	nmol/L
2020-T4	testosterone	V3_44	Immunological test (LEIA)	SI (DG)	SIEMENS (DPC Biermann)	SI (DG)	other systems	S1	26.5919	24	nmol/L
2020-T4	testosterone	V3_44	Immunological test (LEIA)	SI (DG)	SIEMENS (DPC Biermann)	SI (DG)	other systems	S2	4.64578	3.45	nmol/L
2020-T4	testosterone	V3_45	Immunological test (LEIA)	SI (DG)	SIEMENS (DPC Biermann)	SI (DG)	Siemens (DPC Biermann) Immulite 2000	S1	19.4499	24	nmol/L
2020-T4	testosterone	V3_45	Immunological test (LEIA)	SI (DG)	SIEMENS (DPC Biermann)	SI (DG)	Siemens (DPC Biermann) Immulite 2000	S2	3.50167	3.45	nmol/L
2020-T4	testosterone	V3_46	Immunological test (CLIA)	SI (DG)	SIEMENS (DPC Biermann)	SI (DG)	Siemens (DPC Biermann) Immulite	S1	29.4	24	nmol/L
2020-T4	testosterone	V3_46	Immunological test (CLIA)	SI (DG)	SIEMENS (DPC Biermann)	SI (DG)	Siemens (DPC Biermann) Immulite	S2	5.24	3.45	nmol/L
2020-T4	testosterone	V3_151	Immunological test (LEIA)	SI (DG)	SIEMENS (DPC Biermann)	SI (DG)	Siemens (DPC Biermann) Immulite	S1	22.7089	24	nmol/L
2020-T4	testosterone	V3_151	Immunological test (LEIA)	SI (DG)	SIEMENS (DPC Biermann)	SI (DG)	Siemens (DPC Biermann) Immulite	S2	4.1604	3.45	nmol/L
2020-T4	testosterone	V3_50	Immunological test (CLIA)	SI (DG)	SIEMENS (DPC Biermann)	SI (DG)	Siemens (DPC Biermann) Immulite 2000	S1	21.114	24	nmol/L
2020-T4	testosterone	V3_50	Immunological test (CLIA)	SI (DG)	SIEMENS (DPC Biermann)	SI (DG)	Siemens (DPC Biermann) Immulite 2000	S2	3.06829	3.45	nmol/L
2020-T4	testosterone	V3_52	Immunological test (ECLIA)	RO	ROCHE DIAGNOSTICS	RO	Roche Elecsys-systems/Cobas e602	S1	24.6157	24	nmol/L
2020-T4	testosterone	V3_52	Immunological test (ECLIA)	RO	ROCHE DIAGNOSTICS	RO	Roche Elecsys-systems/Cobas e602	S2	3.60568	3.45	nmol/L
2020-T4	testosterone	V3_53	Immunological test (ECLIA)	RO	ROCHE DIAGNOSTICS	RO	Roche Cobas (8000) System (e801)	S1	24.269	24	nmol/L
2020-T4	testosterone	V3_53	Immunological test (ECLIA)	RO	ROCHE DIAGNOSTICS	RO	Roche Cobas (8000) System (e801)	S2	3.467	3.45	nmol/L
2020-T4	testosterone	V3_186	Immunological test (CLIA)	RO	ROCHE DIAGNOSTICS	RO	Roche Cobas (8000) System (e801)	S1	23.3329	24	nmol/L
2020-T4	testosterone	V3_186	Immunological test (CLIA)	RO	ROCHE DIAGNOSTICS	RO	Roche Cobas (8000) System (e801)	S2	3.28672	3.45	nmol/L
2020-T4	testosterone	V3_55	Immunological test (MEIA)	RO	ROCHE DIAGNOSTICS	RO	other systems	S1	25.0664	24	nmol/L
2020-T4	testosterone	V3_55	Immunological test (MEIA)	RO	ROCHE DIAGNOSTICS	RO	other systems	S2	3.72702	3.45	nmol/L
2020-T4	testosterone	V3_56	Immunological test (ECLIA)	RO	ROCHE DIAGNOSTICS	RO	Roche Cobas (8000) System (e801)	S1	24.581	24	nmol/L
2020-T4	testosterone	V3_56	Immunological test (ECLIA)	RO	ROCHE DIAGNOSTICS	RO	Roche Cobas (8000) System (e801)	S2	3.31099	3.45	nmol/L
2020-T4	testosterone	V3_57	Immunological test (ECLIA)	RO	ROCHE DIAGNOSTICS	RO	Roche Cobas (8000) System (e801)	S1	23.8183	24	nmol/L
2020-T4	testosterone	V3_57	Immunological test (ECLIA)	RO	ROCHE DIAGNOSTICS	RO	Roche Cobas (8000) System (e801)	S2	3.42193	3.45	nmol/L
2020-T4	testosterone	V3_58	Immunological test (ECLIA)	RO	ROCHE DIAGNOSTICS	RO	Roche Elecsys-systems/Cobas e602	S1	24.9277	24	nmol/L
2020-T4	testosterone	V3_58	Immunological test (ECLIA)	RO	ROCHE DIAGNOSTICS	RO	Roche Elecsys-systems/Cobas e602	S2	3.60568	3.45	nmol/L
2020-T4	testosterone	V3_60	Immunological test (ECLIA)	RO	ROCHE DIAGNOSTICS	RO	Roche Cobas (8000) System (e801)	S1	24.1997	24	nmol/L
2020-T4	testosterone	V3_60	Immunological test (ECLIA)	RO	ROCHE DIAGNOSTICS	RO	Roche Cobas (8000) System (e801)	S2	3.43233	3.45	nmol/L
2020-T4	testosterone	V3_62	other method	RO	ROCHE DIAGNOSTICS	RO	Roche Elecsys-systems/Cobas e602	S1	23.3329	24	nmol/L
2020-T4	testosterone	V3_62	other method	RO	ROCHE DIAGNOSTICS	RO	Roche Elecsys-systems/Cobas e602	S2	3.36299	3.45	nmol/L
2020-T4	testosterone	V3_63	Immunological test (ECLIA)	RO	ROCHE DIAGNOSTICS	RO	Roche Elecsys-systems/Cobas e602	S1	23.2289	24	nmol/L
2020-T4	testosterone	V3_63	Immunological test (ECLIA)	RO	ROCHE DIAGNOSTICS	RO	Roche Elecsys-systems/Cobas e602	S2	3.39766	3.45	nmol/L
2020-T4	testosterone	V3_64	Immunological test (ECLIA)	RO	ROCHE DIAGNOSTICS	RO	Roche Cobas e411	S1	22.3275	24	nmol/L
2020-T4	testosterone	V3_64	Immunological test (ECLIA)	RO	ROCHE DIAGNOSTICS	RO	Roche Cobas e411	S2	3.13763	3.45	nmol/L
2020-T4	testosterone	V3_66	Immunological test (ECLIA)	RO	ROCHE DIAGNOSTICS	RO	Roche Cobas (6000) System (c501/502/e601)	S1	23.957	24	nmol/L
2020-T4	testosterone	V3_66	Immunological test (ECLIA)	RO	ROCHE DIAGNOSTICS	RO	Roche Cobas (6000) System (c501/502/e601)	S2	3.53634	3.45	nmol/L
2020-T4	testosterone	V3_70	Immunological test (ECLIA)	RO	ROCHE DIAGNOSTICS	RO	Roche Cobas e411	S1	27.2853	24	nmol/L
2020-T4	testosterone	V3_70	Immunological test (ECLIA)	RO	ROCHE DIAGNOSTICS	RO	Roche Cobas e411	S2	3.64035	3.45	nmol/L
2020-T4	testosterone	V3_73	Immunological test (ECLIA)	RO	ROCHE DIAGNOSTICS	RO	Roche Cobas (6000) System (c501/502/e601)	S1	23.9223	24	nmol/L
2020-T4	testosterone	V3_73	Immunological test (ECLIA)	RO	ROCHE DIAGNOSTICS	RO	Roche Cobas (6000) System (c501/502/e601)	S2	3.43233	3.45	nmol/L
2020-T4	testosterone	V3_74	Immunological test (ECLIA)	RO	ROCHE DIAGNOSTICS	RO	Roche Cobas e411	S1	24.1303	24	nmol/L
2020-T4	testosterone	V3_74	Immunological test (ECLIA)	RO	ROCHE DIAGNOSTICS	RO	Roche Cobas e411	S2	3.60568	3.45	nmol/L
2020-T4	testosterone	V3_75	Immunological test (ECLIA)	RO	ROCHE DIAGNOSTICS	RO	Roche Cobas (8000) System (e801)	S1	25.5865	24	nmol/L
2020-T4	testosterone	V3_75	Immunological test (ECLIA)	RO	ROCHE DIAGNOSTICS	RO	Roche Cobas (8000) System (e801)	S2	3.64035	3.45	nmol/L
2020-T4	testosterone	V3_76	Immunological test (ECLIA)	RO	ROCHE DIAGNOSTICS	RO	Roche Cobas (8000) System (e801)	S1	22.8822	24	nmol/L
2020-T4	testosterone	V3_76	Immunological test (ECLIA)	RO	ROCHE DIAGNOSTICS	RO	Roche Cobas (8000) System (e801)	S2	3.1203	3.45	nmol/L
2020-T4	testosterone	V3_78	Immunological test (ECLIA)	RO	ROCHE DIAGNOSTICS	RO	Roche Elecsys-systems/Cobas e602	S1	26.3492	24	nmol/L
2020-T4	testosterone	V3_78	Immunological test (ECLIA)	RO	ROCHE DIAGNOSTICS	RO	Roche Elecsys-systems/Cobas e602	S2	3.77903	3.45	nmol/L
2020-T4	testosterone	V3_79	Immunological test (ECLIA)	RO	ROCHE DIAGNOSTICS	RO	Roche Elecsys-systems/Cobas e602	S1	22.4	24	nmol/L
2020-T4	testosterone	V3_79	Immunological test (ECLIA)	RO	ROCHE DIAGNOSTICS	RO	Roche Elecsys-systems/Cobas e602	S2	3.2	3.45	nmol/L
2020-T4	testosterone	V3_80	Immunological test (ECLIA)	RO	ROCHE DIAGNOSTICS	RO	Roche Cobas (6000) System (c501/502/e601)	S1	24.1303	24	nmol/L
2020-T4	testosterone	V3_80	Immunological test (ECLIA)	RO	ROCHE DIAGNOSTICS	RO	Roche Cobas (6000) System (c501/502/e601)	S2	3.467	3.45	nmol/L
2020-T4	testosterone	V3_81	Immunological test (ECLIA)	RO	ROCHE DIAGNOSTICS	RO	Roche Cobas (8000) System (e801)	S1	23.6103	24	nmol/L
2020-T4	testosterone	V3_81	Immunological test (ECLIA)	RO	ROCHE DIAGNOSTICS	RO	Roche Cobas (8000) System (e801)	S2	3.39766	3.45	nmol/L
2020-T4	testosterone	V3_83	Immunological test (ECLIA)	RO	ROCHE DIAGNOSTICS	RO	Roche Cobas (6000) System (c501/502/e601)	S1	23.749	24	nmol/L
2020-T4	testosterone	V3_83	Immunological test (ECLIA)	RO	ROCHE DIAGNOSTICS	RO	Roche Cobas (6000) System (c501/502/e601)	S2	3.32832	3.45	nmol/L
2020-T4	testosterone	V3_85	Immunological test (ECLIA)	RO	ROCHE DIAGNOSTICS	RO	Roche Cobas (8000) System (e801)	S1	23.3	24	nmol/L
2020-T4	testosterone	V3_85	Immunological test (ECLIA)	RO	ROCHE DIAGNOSTICS	RO	Roche Cobas (8000) System (e801)	S2	3.3	3.45	nmol/L
2020-T4	testosterone	V3_86	Immunological test (ECLIA)	RO	ROCHE DIAGNOSTICS	RO	Roche Cobas (8000) System (e801)	S1	21.9	24	nmol/L
2020-T4	testosterone	V3_86	Immunological test (ECLIA)	RO	ROCHE DIAGNOSTICS	RO	Roche Cobas (8000) System (e801)	S2	3.2	3.45	nmol/L
2020-T4	testosterone	V3_87	Immunological test (ECLIA)	RO	ROCHE DIAGNOSTICS	RO	Roche Modular systems	S1	22.9862	24	nmol/L
2020-T4	testosterone	V3_87	Immunological test (ECLIA)	RO	ROCHE DIAGNOSTICS	RO	Roche Modular systems	S2	3.32832	3.45	nmol/L
2020-T4	testosterone	V3_88	Immunological test (ECLIA)	RO	ROCHE DIAGNOSTICS	RO	Roche Cobas (8000) System (e801)	S1	24.4077	24	nmol/L
2020-T4	testosterone	V3_88	Immunological test (ECLIA)	RO	ROCHE DIAGNOSTICS	RO	Roche Cobas (8000) System (e801)	S2	3.36299	3.45	nmol/L
2020-T4	testosterone	V3_89	Immunological test (ECLIA)	RO	ROCHE DIAGNOSTICS	RO	Roche Elecsys-systems/Cobas e602	S1	24.1303	24	nmol/L
2020-T4	testosterone	V3_89	Immunological test (ECLIA)	RO	ROCHE DIAGNOSTICS	RO	Roche Elecsys-systems/Cobas e602	S2	3.467	3.45	nmol/L
2020-T4	testosterone	V3_90	Immunological test (ECLIA)	RO	ROCHE DIAGNOSTICS	RO	Roche Cobas (8000) System (e801)	S1	22.9515	24	nmol/L
2020-T4	testosterone	V3_90	Immunological test (ECLIA)	RO	ROCHE DIAGNOSTICS	RO	Roche Cobas (8000) System (e801)	S2	3.40806	3.45	nmol/L
2020-T4	testosterone	V3_187	Immunological test (EIA)	RO	ROCHE DIAGNOSTICS	RO	Roche: other devices	S1	20.5593	24	nmol/L
2020-T4	testosterone	V3_187	Immunological test (EIA)	RO	ROCHE DIAGNOSTICS	RO	Roche: other devices	S2	3.22431	3.45	nmol/L
2020-T4	testosterone	V3_96	Immunological test (ECLIA)	RO	ROCHE DIAGNOSTICS	RO	Roche Cobas (6000) System (c501/502/e601)	S1	23.6796	24	nmol/L
2020-T4	testosterone	V3_96	Immunological test (ECLIA)	RO	ROCHE DIAGNOSTICS	RO	Roche Cobas (6000) System (c501/502/e601)	S2	3.43233	3.45	nmol/L
2020-T4	testosterone	V3_98	Immunological test (ECLIA)	RO	ROCHE DIAGNOSTICS	RO	Roche Elecsys-systems/Cobas e602	S1	23.5756	24	nmol/L
2020-T4	testosterone	V3_98	Immunological test (ECLIA)	RO	ROCHE DIAGNOSTICS	RO	Roche Elecsys-systems/Cobas e602	S2	3.467	3.45	nmol/L
2020-T4	testosterone	V3_100	Immunological test (ECLIA)	RO	ROCHE DIAGNOSTICS	RO	Roche Cobas e411	S1	23.24	24	nmol/L
2020-T4	testosterone	V3_100	Immunological test (ECLIA)	RO	ROCHE DIAGNOSTICS	RO	Roche Cobas e411	S2	3.39	3.45	nmol/L
2020-T4	testosterone	V3_161	Immunological test (ECLIA)	RO	ROCHE DIAGNOSTICS	RO	Roche Cobas (8000) System (e801)	S1	24.7544	24	nmol/L
2020-T4	testosterone	V3_161	Immunological test (ECLIA)	RO	ROCHE DIAGNOSTICS	RO	Roche Cobas (8000) System (e801)	S2	3.64035	3.45	nmol/L
2020-T4	testosterone	V3_101	Immunological test (ECLIA)	RO	ROCHE DIAGNOSTICS	RO	Roche Cobas (8000) System (e801)	S1	23.2289	24	nmol/L
2020-T4	testosterone	V3_101	Immunological test (ECLIA)	RO	ROCHE DIAGNOSTICS	RO	Roche Cobas (8000) System (e801)	S2	3.1203	3.45	nmol/L
2020-T4	testosterone	V3_103	Immunological test (ECLIA)	RO	ROCHE DIAGNOSTICS	RO	Roche Elecsys-systems/Cobas e602	S1	24.581	24	nmol/L
2020-T4	testosterone	V3_103	Immunological test (ECLIA)	RO	ROCHE DIAGNOSTICS	RO	Roche Elecsys-systems/Cobas e602	S2	3.50167	3.45	nmol/L
2020-T4	testosterone	V3_104	Immunological test (CLIA)	RO	ROCHE DIAGNOSTICS	RO	Roche Cobas (6000) System (c501/502/e601)	S1	25.2398	24	nmol/L
2020-T4	testosterone	V3_104	Immunological test (CLIA)	RO	ROCHE DIAGNOSTICS	RO	Roche Cobas (6000) System (c501/502/e601)	S2	3.43233	3.45	nmol/L
2020-T4	testosterone	V3_105	Immunological test (ECLIA)	RO	ROCHE DIAGNOSTICS	RO	Roche Cobas e411	S1	23.34	24	nmol/L
2020-T4	testosterone	V3_105	Immunological test (ECLIA)	RO	ROCHE DIAGNOSTICS	RO	Roche Cobas e411	S2	3.39	3.45	nmol/L
2020-T4	testosterone	V3_165	Immunological test (ELISA)	RO	ROCHE DIAGNOSTICS	RO	Roche Cobas e411	S1	25.27	24	nmol/L
2020-T4	testosterone	V3_165	Immunological test (ELISA)	RO	ROCHE DIAGNOSTICS	RO	Roche Cobas e411	S2	3.69	3.45	nmol/L
2020-T4	testosterone	V3_106	Immunological test (ECLIA)	RO	ROCHE DIAGNOSTICS	RO	Roche Cobas e411	S1	20.9407	24	nmol/L
2020-T4	testosterone	V3_106	Immunological test (ECLIA)	RO	ROCHE DIAGNOSTICS	RO	Roche Cobas e411	S2	3.91771	3.45	nmol/L
2020-T4	testosterone	V3_107	LC-MS	ZX	in-house	others	other systems	S1	23	24	nmol/L
2020-T4	testosterone	V3_107	LC-MS	ZX	in-house	others	other systems	S2	3.5	3.45	nmol/L
2020-T4	testosterone	V3_108	LC-MS	ZX	in-house	others	other systems	S1	20.2126	24	nmol/L
2020-T4	testosterone	V3_108	LC-MS	ZX	in-house	others	other systems	S2	3.467	3.45	nmol/L
2020-T4	testosterone	V3_109	Immunological test (CLIA)	ZY	other manufacturers	others	other systems	S1	20.49	24	nmol/L
2020-T4	testosterone	V3_109	Immunological test (CLIA)	ZY	other manufacturers	others	other systems	S2	1.3868	3.45	nmol/L
2020-T4	testosterone	V3_110	LC-MS/MS	ZX	in-house	others	other systems	S1	20.8	24	nmol/L
2020-T4	testosterone	V3_110	LC-MS/MS	ZX	in-house	others	other systems	S2	3.41	3.45	nmol/L
2020-T4	testosterone	V3_112	other method	ZY	other manufacturers	others	other systems	S1	23.2289	24	nmol/L
2020-T4	testosterone	V3_112	other method	ZY	other manufacturers	others	other systems	S2	3.467	3.45	nmol/L
2020-T4	testosterone	V3_188	Immunological test (ELISA)	IBL	IBL	others	other systems	S1	23.7836	24	nmol/L
2020-T4	testosterone	V3_188	Immunological test (ELISA)	IBL	IBL	others	other systems	S2	4.02172	3.45	nmol/L
2020-T4	testosterone	V3_114	Immunological test (CLIA)	IBL	DIASORIN	others	Diasorin Liaison XL	S1	21.01	24	nmol/L
2020-T4	testosterone	V3_114	Immunological test (CLIA)	IBL	DIASORIN	others	Diasorin Liaison XL	S2	2.60372	3.45	nmol/L
2020-T4	testosterone	V3_115	Immunological test (CLIA)	FJ	FUJIREBIO	others	other systems	S1	22.3968	24	nmol/L
2020-T4	testosterone	V3_115	Immunological test (CLIA)	FJ	FUJIREBIO	others	other systems	S2	2.66959	3.45	nmol/L
2020-T4	testosterone	V3_116	Immunological test (MEIA)	TH	TOSOH BIOSCIENCE	TH	Tosoh: other devices	S1	26.7285	24	nmol/L
2020-T4	testosterone	V3_116	Immunological test (MEIA)	TH	TOSOH BIOSCIENCE	TH	Tosoh: other devices	S2	2.73997	3.45	nmol/L
2020-T4	testosterone	V3_174	Immunological test (EIA)	CU	COULTER	others	Beckman: other devices	S1	23.17	24	nmol/L
2020-T4	testosterone	V3_174	Immunological test (EIA)	CU	COULTER	others	Beckman: other devices	S2	3.44	3.45	nmol/L
2020-T4	testosterone	V3_122	LC-MS/MS	CR	CHROMSYSTEMS	others	Applied Biosystems - API MS	S1	22.9862	24	nmol/L
2020-T4	testosterone	V3_122	LC-MS/MS	CR	CHROMSYSTEMS	others	Applied Biosystems - API MS	S2	2.63492	3.45	nmol/L
2020-T4	testosterone	V3_123	LC-MS/MS	BSN	B.S.N. Srl Biological Sales Network	others	other systems	S1	23.4716	24	nmol/L
2020-T4	testosterone	V3_123	LC-MS/MS	BSN	B.S.N. Srl Biological Sales Network	others	other systems	S2	3.60568	3.45	nmol/L
2020-T4	testosterone	V3_189	LC-MS/MS	CR	CHROMSYSTEMS	others	Applied Biosystems - API MS	S1	23.1249	24	nmol/L
2020-T4	testosterone	V3_189	LC-MS/MS	CR	CHROMSYSTEMS	others	Applied Biosystems - API MS	S2	2.84294	3.45	nmol/L
2020-T4	testosterone	V3_124	LC-MS/MS	CR	CHROMSYSTEMS	others	Applied Biosystems - API MS	S1	22.7782	24	nmol/L
2020-T4	testosterone	V3_124	LC-MS/MS	CR	CHROMSYSTEMS	others	Applied Biosystems - API MS	S2	2.91228	3.45	nmol/L
2020-T4	testosterone	V3_180	LC-MS/MS	CR	CHROMSYSTEMS	others	other systems	S1	23.17	24	nmol/L
2020-T4	testosterone	V3_180	LC-MS/MS	CR	CHROMSYSTEMS	others	other systems	S2	3.02322	3.45	nmol/L
2020-T4	testosterone	V3_125	Immunological test (EIA)	TH	TOSOH BIOSCIENCE	TH	Tosoh AIA900	S1	31.351	24	nmol/L
2020-T4	testosterone	V3_125	Immunological test (EIA)	TH	TOSOH BIOSCIENCE	TH	Tosoh AIA900	S2	3.79914	3.45	nmol/L
2020-T4	testosterone	V3_181	Immunological test (EIA)	TH	TOSOH BIOSCIENCE	TH	Tosoh AIA360	S1	28.1	24	nmol/L
2020-T4	testosterone	V3_181	Immunological test (EIA)	TH	TOSOH BIOSCIENCE	TH	Tosoh AIA360	S2	2.76	3.45	nmol/L
2020-T5	testosterone	V3_127	Immunological test (CMIA)	AB	ABBOTT	AB	Abbott: Alinity	S1	27.0426	27.4	nmol/L
2020-T5	testosterone	V3_127	Immunological test (CMIA)	AB	ABBOTT	AB	Abbott: Alinity	S2	4.5071	5.08	nmol/L
2020-T5	testosterone	V3_6	Immunological test (CMIA)	AB	ABBOTT	AB	Abbott Architect	S1	24.1	27.4	nmol/L
2020-T5	testosterone	V3_6	Immunological test (CMIA)	AB	ABBOTT	AB	Abbott Architect	S2	4.8	5.08	nmol/L
2020-T5	testosterone	V3_128	Immunological test (CMIA)	AB	ABBOTT	AB	Abbott Architect	S1	27.63	27.4	nmol/L
2020-T5	testosterone	V3_128	Immunological test (CMIA)	AB	ABBOTT	AB	Abbott Architect	S2	5.23	5.08	nmol/L
2020-T5	testosterone	V3_132	Immunological test (FIA)	AX	BIOMERIEUX	AX	BioMérieux Vidas	S1	19.1378	27.4	nmol/L
2020-T5	testosterone	V3_132	Immunological test (FIA)	AX	BIOMERIEUX	AX	BioMérieux Vidas	S2	2.70426	5.08	nmol/L
2020-T5	testosterone	V3_12	Immunological test (ELFA)	AX	BIOMERIEUX	AX	Siemens (DPC Biermann) Immulite	S1	29.0188	27.4	nmol/L
2020-T5	testosterone	V3_12	Immunological test (ELFA)	AX	BIOMERIEUX	AX	Siemens (DPC Biermann) Immulite	S2	6.13659	5.08	nmol/L
2020-T5	testosterone	V3_134	Immunological test (ELFA)	AX	BIOMERIEUX	AX	other systems	S1	18.2364	27.4	nmol/L
2020-T5	testosterone	V3_134	Immunological test (ELFA)	AX	BIOMERIEUX	AX	other systems	S2	2.66959	5.08	nmol/L
2020-T5	testosterone	V3_190	Immunological test (FIA)	AX	BIOMERIEUX	AX	BioMérieux Vidas	S1	18.4791	27.4	nmol/L
2020-T5	testosterone	V3_190	Immunological test (FIA)	AX	BIOMERIEUX	AX	BioMérieux Vidas	S2	2.46157	5.08	nmol/L
2020-T5	testosterone	V3_16	Immunological test (FIA)	AX	BIOMERIEUX	AX	BioMérieux Vidas	S1	18.5484	27.4	nmol/L
2020-T5	testosterone	V3_16	Immunological test (FIA)	AX	BIOMERIEUX	AX	BioMérieux Vidas	S2	2.46157	5.08	nmol/L
2020-T5	testosterone	V3_17	Immunological test (ELFA)	AX	BIOMERIEUX	AX	BioMérieux Vidas	S1	22.3968	27.4	nmol/L
2020-T5	testosterone	V3_17	Immunological test (ELFA)	AX	BIOMERIEUX	AX	BioMérieux Vidas	S2	3.36299	5.08	nmol/L
2020-T5	testosterone	V3_138	Immunological test (ELFA)	AX	BIOMERIEUX	AX	other systems	S1	16.9883	27.4	nmol/L
2020-T5	testosterone	V3_138	Immunological test (ELFA)	AX	BIOMERIEUX	AX	other systems	S2	2.35756	5.08	nmol/L
2020-T5	testosterone	V3_191	Immunological test (FIA)	AX	BIOMERIEUX	AX	BioMérieux Vidas	S1	19.8312	27.4	nmol/L
2020-T5	testosterone	V3_191	Immunological test (FIA)	AX	BIOMERIEUX	AX	BioMérieux Vidas	S2	2.80827	5.08	nmol/L
2020-T5	testosterone	V3_19	Immunological test (ELFA)	AX	BIOMERIEUX	AX	BioMérieux Vidas	S1	22.2581	27.4	nmol/L
2020-T5	testosterone	V3_19	Immunological test (ELFA)	AX	BIOMERIEUX	AX	BioMérieux Vidas	S2	3.32832	5.08	nmol/L
2020-T5	testosterone	V3_192	Immunological test (ELFA)	AX	BIOMERIEUX	AX	BioMérieux Vidas	S1	15.2895	27.4	nmol/L
2020-T5	testosterone	V3_192	Immunological test (ELFA)	AX	BIOMERIEUX	AX	BioMérieux Vidas	S2	2.18421	5.08	nmol/L
2020-T5	testosterone	V3_141	Immunological method	AX	BIOMERIEUX	AX	BioMérieux Vidas	S1	19.0685	27.4	nmol/L
2020-T5	testosterone	V3_141	Immunological method	AX	BIOMERIEUX	AX	BioMérieux Vidas	S2	2.84294	5.08	nmol/L
2020-T5	testosterone	V3_23	Immunological test (ELFA)	AX	BIOMERIEUX	AX	BioMérieux Vidas	S1	20.61	27.4	nmol/L
2020-T5	testosterone	V3_23	Immunological test (ELFA)	AX	BIOMERIEUX	AX	BioMérieux Vidas	S2	2.98	5.08	nmol/L
2020-T5	testosterone	V3_24	Immunological test (LEIA)	BE	BECKMAN COULTER	others	Beckman Unicel DX-System	S1	25.8638	27.4	nmol/L
2020-T5	testosterone	V3_24	Immunological test (LEIA)	BE	BECKMAN COULTER	others	Beckman Unicel DX-System	S2	4.54177	5.08	nmol/L
2020-T5	testosterone	V3_25	Immunological test (CLIA)	BE	BECKMAN COULTER	others	Beckman Unicel DX-System	S1	26.0718	27.4	nmol/L
2020-T5	testosterone	V3_25	Immunological test (CLIA)	BE	BECKMAN COULTER	others	Beckman Unicel DX-System	S2	4.02172	5.08	nmol/L
2020-T5	testosterone	V3_26	Immunological test (CLIA)	BE	BECKMAN COULTER	others	Beckman Unicel DX-System	S1	24.789	27.4	nmol/L
2020-T5	testosterone	V3_26	Immunological test (CLIA)	BE	BECKMAN COULTER	others	Beckman Unicel DX-System	S2	4.33375	5.08	nmol/L
2020-T5	testosterone	V3_142	Immunological test (CMIA)	BE	BECKMAN COULTER	others	Beckman Unicel DX-System	S1	27.736	27.4	nmol/L
2020-T5	testosterone	V3_142	Immunological test (CMIA)	BE	BECKMAN COULTER	others	Beckman Unicel DX-System	S2	4.78446	5.08	nmol/L
2020-T5	testosterone	V3_28	Immunological test (LEIA)	BE	BECKMAN COULTER	others	Beckman Unicel DX-System	S1	24.3	27.4	nmol/L
2020-T5	testosterone	V3_28	Immunological test (LEIA)	BE	BECKMAN COULTER	others	Beckman Unicel DX-System	S2	4.17	5.08	nmol/L
2020-T5	testosterone	V3_143	Immunological test (LEIA)	BE	BECKMAN COULTER	others	other systems	S1	27.632	27.4	nmol/L
2020-T5	testosterone	V3_143	Immunological test (LEIA)	BE	BECKMAN COULTER	others	other systems	S2	4.61111	5.08	nmol/L
2020-T5	testosterone	V3_144	Immunological test (LEIA)	BE	BECKMAN COULTER	others	Beckman Access	S1	26.1065	27.4	nmol/L
2020-T5	testosterone	V3_144	Immunological test (LEIA)	BE	BECKMAN COULTER	others	Beckman Access	S2	4.61111	5.08	nmol/L
2020-T5	testosterone	V3_32	Immunological test (LEIA)	BE	BECKMAN COULTER	others	Beckman Access	S1	26.6959	27.4	nmol/L
2020-T5	testosterone	V3_32	Immunological test (LEIA)	BE	BECKMAN COULTER	others	Beckman Access	S2	4.5071	5.08	nmol/L
2020-T5	testosterone	V3_35	Immunological test (CLIA)	SI (BG)	SIEMENS (Bayer Health)	SI (BG)	Siemens Advia Centaur XP	S1	20.7673	27.4	nmol/L
2020-T5	testosterone	V3_35	Immunological test (CLIA)	SI (BG)	SIEMENS (Bayer Health)	SI (BG)	Siemens Advia Centaur XP	S2	4.22974	5.08	nmol/L
2020-T5	testosterone	V3_36	Immunological test (CLIA)	SI (BG)	SIEMENS (Bayer Health)	SI (BG)	Siemens (Bayer Healthcare) Centaur	S1	22.3275	27.4	nmol/L
2020-T5	testosterone	V3_36	Immunological test (CLIA)	SI (BG)	SIEMENS (Bayer Health)	SI (BG)	Siemens (Bayer Healthcare) Centaur	S2	4.64578	5.08	nmol/L
2020-T5	testosterone	V3_145	Immunological test (LIA)	SI (BG)	SIEMENS (Bayer Health)	SI (BG)	Siemens (Bayer Healthcare) Centaur	S1	18.5138	27.4	nmol/L
2020-T5	testosterone	V3_145	Immunological test (LIA)	SI (BG)	SIEMENS (Bayer Health)	SI (BG)	Siemens (Bayer Healthcare) Centaur	S2	4.09106	5.08	nmol/L
2020-T5	testosterone	V3_146	Immunological test (LEIA)	SI (DG)	SIEMENS (DPC Biermann)	SI (DG)	Siemens (DPC Biermann) Immulite	S1	22.6048	27.4	nmol/L
2020-T5	testosterone	V3_146	Immunological test (LEIA)	SI (DG)	SIEMENS (DPC Biermann)	SI (DG)	Siemens (DPC Biermann) Immulite	S2	5.09649	5.08	nmol/L
2020-T5	testosterone	V3_147	Immunological test (LEIA)	SI (DG)	SIEMENS (DPC Biermann)	SI (DG)	Siemens (DPC Biermann): other devices	S1	25.1704	27.4	nmol/L
2020-T5	testosterone	V3_147	Immunological test (LEIA)	SI (DG)	SIEMENS (DPC Biermann)	SI (DG)	Siemens (DPC Biermann): other devices	S2	4.99248	5.08	nmol/L
2020-T5	testosterone	V3_47	Immunological test (LEIA)	SI (DG)	SIEMENS (DPC Biermann)	SI (DG)	Siemens (DPC Biermann) Immulite 2000	S1	25.7	27.4	nmol/L
2020-T5	testosterone	V3_47	Immunological test (LEIA)	SI (DG)	SIEMENS (DPC Biermann)	SI (DG)	Siemens (DPC Biermann) Immulite 2000	S2	4.33	5.08	nmol/L
2020-T5	testosterone	V3_48	Immunological test (LEIA)	SI (DG)	SIEMENS (DPC Biermann)	SI (DG)	Siemens (DPC Biermann) Immulite	S1	24.4077	27.4	nmol/L
2020-T5	testosterone	V3_48	Immunological test (LEIA)	SI (DG)	SIEMENS (DPC Biermann)	SI (DG)	Siemens (DPC Biermann) Immulite	S2	4.99248	5.08	nmol/L
2020-T5	testosterone	V3_149	Immunological test (CLIA)	SI (DG)	SIEMENS (DPC Biermann)	SI (DG)	Siemens (DPC Biermann) Immulite 2000	S1	25.6211	27.4	nmol/L
2020-T5	testosterone	V3_149	Immunological test (CLIA)	SI (DG)	SIEMENS (DPC Biermann)	SI (DG)	Siemens (DPC Biermann) Immulite 2000	S2	5.44319	5.08	nmol/L
2020-T5	testosterone	V3_150	Immunological test (CLIA)	SI (DG)	SIEMENS (DPC Biermann)	SI (DG)	Siemens (DPC Biermann) Immulite 2000	S1	25.4825	27.4	nmol/L
2020-T5	testosterone	V3_150	Immunological test (CLIA)	SI (DG)	SIEMENS (DPC Biermann)	SI (DG)	Siemens (DPC Biermann) Immulite 2000	S2	4.78446	5.08	nmol/L
2020-T5	testosterone	V3_193	Immunological test (LEIA)	SI (DG)	SIEMENS (DPC Biermann)	SI (DG)	Siemens (DPC Biermann) Immulite	S1	25.9332	27.4	nmol/L
2020-T5	testosterone	V3_193	Immunological test (LEIA)	SI (DG)	SIEMENS (DPC Biermann)	SI (DG)	Siemens (DPC Biermann) Immulite	S2	4.54177	5.08	nmol/L
2020-T5	testosterone	V3_194	Immunological test (CLIA)	SI	SIEMENS MED.SOLUT.DIAG	others	Siemens (DPC Biermann) Immulite 2000	S1	29.4695	27.4	nmol/L
2020-T5	testosterone	V3_194	Immunological test (CLIA)	SI	SIEMENS MED.SOLUT.DIAG	others	Siemens (DPC Biermann) Immulite 2000	S2	5.16583	5.08	nmol/L
2020-T5	testosterone	V3_195	other method	SI (DG)	SIEMENS (DPC Biermann)	SI (DG)	Siemens (DPC Biermann) Immulite 2000	S1	21.4954	27.4	nmol/L
2020-T5	testosterone	V3_195	other method	SI (DG)	SIEMENS (DPC Biermann)	SI (DG)	Siemens (DPC Biermann) Immulite 2000	S2	4.57644	5.08	nmol/L
2020-T5	testosterone	V3_186	Immunological test (CLIA)	RO	ROCHE DIAGNOSTICS	RO	Roche Cobas (8000) System (e801)	S1	27.736	27.4	nmol/L
2020-T5	testosterone	V3_186	Immunological test (CLIA)	RO	ROCHE DIAGNOSTICS	RO	Roche Cobas (8000) System (e801)	S2	5.09649	5.08	nmol/L
2020-T5	testosterone	V3_54	Immunological test (ECLIA)	RO	ROCHE DIAGNOSTICS	RO	Roche Elecsys-systems/Cobas e602	S1	29.73	27.4	nmol/L
2020-T5	testosterone	V3_54	Immunological test (ECLIA)	RO	ROCHE DIAGNOSTICS	RO	Roche Elecsys-systems/Cobas e602	S2	4.845	5.08	nmol/L
2020-T5	testosterone	V3_59	Immunological test (ECLIA)	RO	ROCHE DIAGNOSTICS	RO	Roche Cobas (6000) System (c501/502/e601)	S1	29.4002	27.4	nmol/L
2020-T5	testosterone	V3_59	Immunological test (ECLIA)	RO	ROCHE DIAGNOSTICS	RO	Roche Cobas (6000) System (c501/502/e601)	S2	5.37385	5.08	nmol/L
2020-T5	testosterone	V3_61	Immunological test (ECLIA)	RO	ROCHE DIAGNOSTICS	RO	Roche Cobas (6000) System (c501/502/e601)	S1	29.75	27.4	nmol/L
2020-T5	testosterone	V3_61	Immunological test (ECLIA)	RO	ROCHE DIAGNOSTICS	RO	Roche Cobas (6000) System (c501/502/e601)	S2	5.08	5.08	nmol/L
2020-T5	testosterone	V3_154	Immunological test (ECLIA)	RO	ROCHE DIAGNOSTICS	RO	Roche Cobas (8000) System (e801)	S1	26.9039	27.4	nmol/L
2020-T5	testosterone	V3_154	Immunological test (ECLIA)	RO	ROCHE DIAGNOSTICS	RO	Roche Cobas (8000) System (e801)	S2	4.99248	5.08	nmol/L
2020-T5	testosterone	V3_155	Immunological test (ECLIA)	RO	ROCHE DIAGNOSTICS	RO	Roche Cobas (8000) System (e801)	S1	27.528	27.4	nmol/L
2020-T5	testosterone	V3_155	Immunological test (ECLIA)	RO	ROCHE DIAGNOSTICS	RO	Roche Cobas (8000) System (e801)	S2	5.09649	5.08	nmol/L
2020-T5	testosterone	V3_67	Immunological test (ECLIA)	RO	ROCHE DIAGNOSTICS	RO	Roche Cobas (6000) System (c501/502/e601)	S1	28.3601	27.4	nmol/L
2020-T5	testosterone	V3_67	Immunological test (ECLIA)	RO	ROCHE DIAGNOSTICS	RO	Roche Cobas (6000) System (c501/502/e601)	S2	5.37385	5.08	nmol/L
2020-T5	testosterone	V3_68	Immunological test (ECLIA)	RO	ROCHE DIAGNOSTICS	RO	Roche Cobas (6000) System (c501/502/e601)	S1	27.736	27.4	nmol/L
2020-T5	testosterone	V3_68	Immunological test (ECLIA)	RO	ROCHE DIAGNOSTICS	RO	Roche Cobas (6000) System (c501/502/e601)	S2	4.92314	5.08	nmol/L
2020-T5	testosterone	V3_69	Immunological test (ECLIA)	RO	ROCHE DIAGNOSTICS	RO	Roche Cobas (8000) System (e801)	S1	27.528	27.4	nmol/L
2020-T5	testosterone	V3_69	Immunological test (ECLIA)	RO	ROCHE DIAGNOSTICS	RO	Roche Cobas (8000) System (e801)	S2	5.06182	5.08	nmol/L
2020-T5	testosterone	V3_71	Immunological test (ECLIA)	RO	ROCHE DIAGNOSTICS	RO	Roche Cobas (6000) System (c501/502/e601)	S1	28.0827	27.4	nmol/L
2020-T5	testosterone	V3_71	Immunological test (ECLIA)	RO	ROCHE DIAGNOSTICS	RO	Roche Cobas (6000) System (c501/502/e601)	S2	4.99248	5.08	nmol/L
2020-T5	testosterone	V3_72	Immunological test (ECLIA)	RO	ROCHE DIAGNOSTICS	RO	Roche Cobas (8000) System (e801)	S1	26.0025	27.4	nmol/L
2020-T5	testosterone	V3_72	Immunological test (ECLIA)	RO	ROCHE DIAGNOSTICS	RO	Roche Cobas (8000) System (e801)	S2	4.8538	5.08	nmol/L
2020-T5	testosterone	V3_196	Immunological test (ECLIA)	RO	ROCHE DIAGNOSTICS	RO	Roche Cobas (8000) System (e801)	S1	26.6266	27.4	nmol/L
2020-T5	testosterone	V3_196	Immunological test (ECLIA)	RO	ROCHE DIAGNOSTICS	RO	Roche Cobas (8000) System (e801)	S2	4.74979	5.08	nmol/L
2020-T5	testosterone	V3_77	Immunological test (ECLIA)	RO	ROCHE DIAGNOSTICS	RO	Roche Elecsys-systems/Cobas e602	S1	26.4185	27.4	nmol/L
2020-T5	testosterone	V3_77	Immunological test (ECLIA)	RO	ROCHE DIAGNOSTICS	RO	Roche Elecsys-systems/Cobas e602	S2	4.81913	5.08	nmol/L
2020-T5	testosterone	V3_84	Immunological test (ECLIA)	RO	ROCHE DIAGNOSTICS	RO	Roche Cobas (6000) System (c501/502/e601)	S1	26.63	27.4	nmol/L
2020-T5	testosterone	V3_84	Immunological test (ECLIA)	RO	ROCHE DIAGNOSTICS	RO	Roche Cobas (6000) System (c501/502/e601)	S2	4.89	5.08	nmol/L
2020-T5	testosterone	V3_87	Immunological test (ECLIA)	RO	ROCHE DIAGNOSTICS	RO	Roche Modular systems	S1	29.1228	27.4	nmol/L
2020-T5	testosterone	V3_87	Immunological test (ECLIA)	RO	ROCHE DIAGNOSTICS	RO	Roche Modular systems	S2	5.65121	5.08	nmol/L
2020-T5	testosterone	V3_91	Immunological test (ECLIA)	RO	ROCHE DIAGNOSTICS	RO	Roche Elecsys-systems/Cobas e602	S1	29.22	27.4	nmol/L
2020-T5	testosterone	V3_91	Immunological test (ECLIA)	RO	ROCHE DIAGNOSTICS	RO	Roche Elecsys-systems/Cobas e602	S2	5.44	5.08	nmol/L
2020-T5	testosterone	V3_92	Immunological test (ECLIA)	RO	ROCHE DIAGNOSTICS	RO	Roche Cobas (8000) System (e801)	S1	23.6796	27.4	nmol/L
2020-T5	testosterone	V3_92	Immunological test (ECLIA)	RO	ROCHE DIAGNOSTICS	RO	Roche Cobas (8000) System (e801)	S2	4.5071	5.08	nmol/L
2020-T5	testosterone	V3_159	Immunological test (ECLIA)	RO	ROCHE DIAGNOSTICS	RO	Roche Cobas e411	S1	29.5735	27.4	nmol/L
2020-T5	testosterone	V3_159	Immunological test (ECLIA)	RO	ROCHE DIAGNOSTICS	RO	Roche Cobas e411	S2	5.5472	5.08	nmol/L
2020-T5	testosterone	V3_93	Immunological test (ECLIA)	RO	ROCHE DIAGNOSTICS	RO	Roche Cobas (6000) System (c501/502/e601)	S1	29.48	27.4	nmol/L
2020-T5	testosterone	V3_93	Immunological test (ECLIA)	RO	ROCHE DIAGNOSTICS	RO	Roche Cobas (6000) System (c501/502/e601)	S2	5.68	5.08	nmol/L
2020-T5	testosterone	V3_197	Immunological method	RO	ROCHE DIAGNOSTICS	RO	Roche Cobas e411	S1	31.2	27.4	nmol/L
2020-T5	testosterone	V3_197	Immunological method	RO	ROCHE DIAGNOSTICS	RO	Roche Cobas e411	S2	5.31	5.08	nmol/L
2020-T5	testosterone	V3_95	Immunological test (ECLIA)	RO	ROCHE DIAGNOSTICS	RO	Roche Cobas (8000) System (e801)	S1	26.9	27.4	nmol/L
2020-T5	testosterone	V3_95	Immunological test (ECLIA)	RO	ROCHE DIAGNOSTICS	RO	Roche Cobas (8000) System (e801)	S2	4.97	5.08	nmol/L
2020-T5	testosterone	V3_97	Immunological test (ECLIA)	RO	ROCHE DIAGNOSTICS	RO	Roche: other devices	S1	27.632	27.4	nmol/L
2020-T5	testosterone	V3_97	Immunological test (ECLIA)	RO	ROCHE DIAGNOSTICS	RO	Roche: other devices	S2	5.09649	5.08	nmol/L
2020-T5	testosterone	V3_160	Immunological test (ECLIA)	RO	ROCHE DIAGNOSTICS	RO	Roche Cobas 4000 System	S1	28.2	27.4	nmol/L
2020-T5	testosterone	V3_160	Immunological test (ECLIA)	RO	ROCHE DIAGNOSTICS	RO	Roche Cobas 4000 System	S2	5.11	5.08	nmol/L
2020-T5	testosterone	V3_105	Immunological test (ECLIA)	RO	ROCHE DIAGNOSTICS	RO	Roche Cobas e411	S1	28.39	27.4	nmol/L
2020-T5	testosterone	V3_105	Immunological test (ECLIA)	RO	ROCHE DIAGNOSTICS	RO	Roche Cobas e411	S2	5.02	5.08	nmol/L
2020-T5	testosterone	V3_162	Immunological test (ECLIA)	RO	ROCHE DIAGNOSTICS	RO	Roche Cobas e411	S1	26.72	27.4	nmol/L
2020-T5	testosterone	V3_162	Immunological test (ECLIA)	RO	ROCHE DIAGNOSTICS	RO	Roche Cobas e411	S2	4.86	5.08	nmol/L
2020-T5	testosterone	V3_198	Immunological test (ECLIA)	RO	ROCHE DIAGNOSTICS	RO	Roche Cobas e411	S1	19.8312	27.4	nmol/L
2020-T5	testosterone	V3_198	Immunological test (ECLIA)	RO	ROCHE DIAGNOSTICS	RO	Roche Cobas e411	S2	4.12573	5.08	nmol/L
2020-T5	testosterone	V3_167	Immunological test (ECLIA)	RO	ROCHE DIAGNOSTICS	RO	Roche Cobas (6000) System (c501/502/e601)	S1	25.2398	27.4	nmol/L
2020-T5	testosterone	V3_167	Immunological test (ECLIA)	RO	ROCHE DIAGNOSTICS	RO	Roche Cobas (6000) System (c501/502/e601)	S2	4.71512	5.08	nmol/L
2020-T5	testosterone	V3_199	Immunological test (EIA)	TH	TOSOH BIOSCIENCE	TH	Tosoh AIA360	S1	34.3129	27.4	nmol/L
2020-T5	testosterone	V3_199	Immunological test (EIA)	TH	TOSOH BIOSCIENCE	TH	Tosoh AIA360	S2	4.38645	5.08	nmol/L
2020-T5	testosterone	V3_107	LC-MS	ZX	in-house	others	other systems	S1	24	27.4	nmol/L
2020-T5	testosterone	V3_107	LC-MS	ZX	in-house	others	other systems	S2	4.8	5.08	nmol/L
2020-T5	testosterone	V3_170	Immunological test (EIA)	TH	TOSOH BIOSCIENCE	TH	Tosoh AIA360	S1	34.358	27.4	nmol/L
2020-T5	testosterone	V3_170	Immunological test (EIA)	TH	TOSOH BIOSCIENCE	TH	Tosoh AIA360	S2	4.1604	5.08	nmol/L
2020-T5	testosterone	V3_188	Immunological test (ELISA)	IBL	IBL	others	other systems	S1	30.1629	27.4	nmol/L
2020-T5	testosterone	V3_188	Immunological test (ELISA)	IBL	IBL	others	other systems	S2	5.65121	5.08	nmol/L
2020-T5	testosterone	V3_113	Immunological test (FIA)	IBL	TOSOH BIOSCIENCE	TH	Tosoh AIA360	S1	33.6545	27.4	nmol/L
2020-T5	testosterone	V3_113	Immunological test (FIA)	IBL	TOSOH BIOSCIENCE	TH	Tosoh AIA360	S2	3.79741	5.08	nmol/L
2020-T5	testosterone	V3_171	Immunological test (ELFA)	TH	TOSOH BIOSCIENCE	TH	Tosoh AIA900	S1	31.2061	27.4	nmol/L
2020-T5	testosterone	V3_171	Immunological test (ELFA)	TH	TOSOH BIOSCIENCE	TH	Tosoh AIA900	S2	3.52351	5.08	nmol/L
2020-T5	testosterone	V3_173	Immunological test (ECLIA)	BK	BÜHLMANN	others	Roche Cobas e411	S1	30.21	27.4	nmol/L
2020-T5	testosterone	V3_173	Immunological test (ECLIA)	BK	BÜHLMANN	others	Roche Cobas e411	S2	5.47	5.08	nmol/L
2020-T5	testosterone	V3_175	Immunological test (EIA)	DI	DRG INSTRUMENTS	others	other systems	S1	19.8659	27.4	nmol/L
2020-T5	testosterone	V3_175	Immunological test (EIA)	DI	DRG INSTRUMENTS	others	other systems	S2	3.98705	5.08	nmol/L
2020-T5	testosterone	V3_176	LC-MS	ZX	in-house	others	other systems	S1	28.4	27.4	nmol/L
2020-T5	testosterone	V3_176	LC-MS	ZX	in-house	others	other systems	S2	4.29	5.08	nmol/L
2020-T5	testosterone	V3_121	Immunological test (CLIA)	ID	IMMUNODIAGNOSTIC SYSTEMS	others	IDS-iSYS	S1	27.6597	27.4	nmol/L
2020-T5	testosterone	V3_121	Immunological test (CLIA)	ID	IMMUNODIAGNOSTIC SYSTEMS	others	IDS-iSYS	S2	4.78099	5.08	nmol/L
2020-T5	testosterone	V3_189	LC-MS/MS	CR	CHROMSYSTEMS	others	Applied Biosystems - API MS	S1	26.6959	27.4	nmol/L
2020-T5	testosterone	V3_189	LC-MS/MS	CR	CHROMSYSTEMS	others	Applied Biosystems - API MS	S2	4.29908	5.08	nmol/L
2020-T5	testosterone	V3_125	Immunological test (EIA)	TH	TOSOH BIOSCIENCE	TH	Tosoh AIA900	S1	33.356	27.4	nmol/L
2020-T5	testosterone	V3_125	Immunological test (EIA)	TH	TOSOH BIOSCIENCE	TH	Tosoh AIA900	S2	4.80526	5.08	nmol/L
2020-T5	testosterone	V3_200	LC-MS/MS	ZX	in-house	others	other systems	S1	27.3158	27.4	nmol/L
2020-T5	testosterone	V3_200	LC-MS/MS	ZX	in-house	others	other systems	S2	3.85634	5.08	nmol/L
2020-T6	testosterone	V3_126	Immunological method	AB	ABBOTT	AB	Abbott: Alinity	S1	20.41	17.9	nmol/L
2020-T6	testosterone	V3_126	Immunological method	AB	ABBOTT	AB	Abbott: Alinity	S2	28.45	27.4	nmol/L
2020-T6	testosterone	V3_201	Immunological test (CMIA)	AB	ABBOTT	AB	Abbott Architect	S1	20.7327	17.9	nmol/L
2020-T6	testosterone	V3_201	Immunological test (CMIA)	AB	ABBOTT	AB	Abbott Architect	S2	29.5042	27.4	nmol/L
2020-T6	testosterone	V3_0	Immunological test (CMIA)	AB	ABBOTT	AB	Abbott Architect	S1	20.1086	17.9	nmol/L
2020-T6	testosterone	V3_0	Immunological test (CMIA)	AB	ABBOTT	AB	Abbott Architect	S2	27.8747	27.4	nmol/L
2020-T6	testosterone	V3_127	Immunological test (CMIA)	AB	ABBOTT	AB	Abbott: Alinity	S1	19.7619	17.9	nmol/L
2020-T6	testosterone	V3_127	Immunological test (CMIA)	AB	ABBOTT	AB	Abbott: Alinity	S2	27.3893	27.4	nmol/L
2020-T6	testosterone	V3_1	Immunological test (CMIA)	AB	ABBOTT	AB	Abbott Architect	S1	4.33375	17.9	nmol/L
2020-T6	testosterone	V3_1	Immunological test (CMIA)	AB	ABBOTT	AB	Abbott Architect	S2	26.6266	27.4	nmol/L
2020-T6	testosterone	V3_2	Immunological test (CMIA)	AB	ABBOTT	AB	Abbott Architect	S1	17.231	17.9	nmol/L
2020-T6	testosterone	V3_2	Immunological test (CMIA)	AB	ABBOTT	AB	Abbott Architect	S2	23.957	27.4	nmol/L
2020-T6	testosterone	V3_3	Immunological test (CMIA)	AB	ABBOTT	AB	Abbott Architect	S1	19.5886	17.9	nmol/L
2020-T6	testosterone	V3_3	Immunological test (CMIA)	AB	ABBOTT	AB	Abbott Architect	S2	26.6612	27.4	nmol/L
2020-T6	testosterone	V3_4	Immunological test (CMIA)	AB	ABBOTT	AB	Abbott Architect	S1	20.0393	17.9	nmol/L
2020-T6	testosterone	V3_4	Immunological test (CMIA)	AB	ABBOTT	AB	Abbott Architect	S2	28.4641	27.4	nmol/L
2020-T6	testosterone	V3_5	Immunological test (ECLIA)	AB	ABBOTT	AB	Abbott Architect	S1	21.01	17.9	nmol/L
2020-T6	testosterone	V3_5	Immunological test (ECLIA)	AB	ABBOTT	AB	Abbott Architect	S2	29.1575	27.4	nmol/L
2020-T6	testosterone	V3_6	Immunological test (CMIA)	AB	ABBOTT	AB	Abbott Architect	S1	17.8	17.9	nmol/L
2020-T6	testosterone	V3_6	Immunological test (CMIA)	AB	ABBOTT	AB	Abbott Architect	S2	23.8	27.4	nmol/L
2020-T6	testosterone	V3_8	Immunological test (CMIA)	AB	ABBOTT	AB	Abbott Architect	S1	18.1671	17.9	nmol/L
2020-T6	testosterone	V3_8	Immunological test (CMIA)	AB	ABBOTT	AB	Abbott Architect	S2	25.4131	27.4	nmol/L
2020-T6	testosterone	V3_9	Immunological test (CMIA)	AB	ABBOTT	AB	Abbott: Alinity	S1	19.2	17.9	nmol/L
2020-T6	testosterone	V3_9	Immunological test (CMIA)	AB	ABBOTT	AB	Abbott: Alinity	S2	27.6	27.4	nmol/L
2020-T6	testosterone	V3_128	Immunological test (CMIA)	AB	ABBOTT	AB	Abbott Architect	S1	20.15	17.9	nmol/L
2020-T6	testosterone	V3_128	Immunological test (CMIA)	AB	ABBOTT	AB	Abbott Architect	S2	29.81	27.4	nmol/L
2020-T6	testosterone	V3_10	other method	AB	ABBOTT	AB	Abbott Architect	S1	17.7164	17.9	nmol/L
2020-T6	testosterone	V3_10	other method	AB	ABBOTT	AB	Abbott Architect	S2	25.5518	27.4	nmol/L
2020-T6	testosterone	V3_129	Immunological test (CMIA)	AB	ABBOTT	AB	Abbott Architect	S1	19.23	17.9	nmol/L
2020-T6	testosterone	V3_129	Immunological test (CMIA)	AB	ABBOTT	AB	Abbott Architect	S2	28.21	27.4	nmol/L
2020-T6	testosterone	V3_202	Immunological test (CMIA)	AB	ABBOTT	AB	other systems	S1	15.4628	17.9	nmol/L
2020-T6	testosterone	V3_202	Immunological test (CMIA)	AB	ABBOTT	AB	other systems	S2	22.4662	27.4	nmol/L
2020-T6	testosterone	V3_41	Immunological test (CMIA)	AB	ABBOTT	AB	Abbott Architect	S1	19.85	17.9	nmol/L
2020-T6	testosterone	V3_41	Immunological test (CMIA)	AB	ABBOTT	AB	Abbott Architect	S2	24.94	27.4	nmol/L
2020-T6	testosterone	V3_183	Immunological test (CMIA)	AB	ABBOTT	AB	Abbott Architect	S1	18.0093	17.9	nmol/L
2020-T6	testosterone	V3_183	Immunological test (CMIA)	AB	ABBOTT	AB	Abbott Architect	S2	21.7214	27.4	nmol/L
2020-T6	testosterone	V3_131	Immunological test (FIA)	AX	BIOMERIEUX	AX	BioMérieux Vidas	S1	14.8041	17.9	nmol/L
2020-T6	testosterone	V3_131	Immunological test (FIA)	AX	BIOMERIEUX	AX	BioMérieux Vidas	S2	21.8768	27.4	nmol/L
2020-T6	testosterone	V3_132	Immunological test (FIA)	AX	BIOMERIEUX	AX	BioMérieux Vidas	S1	14.9428	17.9	nmol/L
2020-T6	testosterone	V3_132	Immunological test (FIA)	AX	BIOMERIEUX	AX	BioMérieux Vidas	S2	25.0664	27.4	nmol/L
2020-T6	testosterone	V3_12	Immunological test (ELFA)	AX	BIOMERIEUX	AX	Siemens (DPC Biermann) Immulite 2000	S1	18.3751	17.9	nmol/L
2020-T6	testosterone	V3_12	Immunological test (ELFA)	AX	BIOMERIEUX	AX	Siemens (DPC Biermann) Immulite 2000	S2	27.9093	27.4	nmol/L
2020-T6	testosterone	V3_13	Immunological test (ELFA)	AX	BIOMERIEUX	AX	BioMérieux Vidas	S1	15.2548	17.9	nmol/L
2020-T6	testosterone	V3_13	Immunological test (ELFA)	AX	BIOMERIEUX	AX	BioMérieux Vidas	S2	22.0155	27.4	nmol/L
2020-T6	testosterone	V3_133	other method	AX	BIOMERIEUX	AX	BioMérieux Vidas	S1	15.0815	17.9	nmol/L
2020-T6	testosterone	V3_133	other method	AX	BIOMERIEUX	AX	BioMérieux Vidas	S2	21.8074	27.4	nmol/L
2020-T6	testosterone	V3_134	Immunological test (ELFA)	AX	BIOMERIEUX	AX	other systems	S1	13.452	17.9	nmol/L
2020-T6	testosterone	V3_134	Immunological test (ELFA)	AX	BIOMERIEUX	AX	other systems	S2	21.5647	27.4	nmol/L
2020-T6	testosterone	V3_15	other method	AX	BIOMERIEUX	AX	BioMérieux Vidas	S1	14.9774	17.9	nmol/L
2020-T6	testosterone	V3_15	other method	AX	BIOMERIEUX	AX	BioMérieux Vidas	S2	21.7034	27.4	nmol/L
2020-T6	testosterone	V3_135	Immunological test (ELFA)	AX	BIOMERIEUX	AX	BioMérieux Vidas	S1	13.556	17.9	nmol/L
2020-T6	testosterone	V3_135	Immunological test (ELFA)	AX	BIOMERIEUX	AX	BioMérieux Vidas	S2	19.9006	27.4	nmol/L
2020-T6	testosterone	V3_16	Immunological test (FIA)	AX	BIOMERIEUX	AX	BioMérieux Vidas	S1	14.8041	17.9	nmol/L
2020-T6	testosterone	V3_16	Immunological test (FIA)	AX	BIOMERIEUX	AX	BioMérieux Vidas	S2	20.6633	27.4	nmol/L
2020-T6	testosterone	V3_17	Immunological test (ELFA)	AX	BIOMERIEUX	AX	BioMérieux Vidas	S1	12.0998	17.9	nmol/L
2020-T6	testosterone	V3_17	Immunological test (ELFA)	AX	BIOMERIEUX	AX	BioMérieux Vidas	S2	17.8204	27.4	nmol/L
2020-T6	testosterone	V3_203	Immunological test (ELISA)	AX	BIOMERIEUX	AX	BioMérieux Vidas	S1	13.66	17.9	nmol/L
2020-T6	testosterone	V3_203	Immunological test (ELISA)	AX	BIOMERIEUX	AX	BioMérieux Vidas	S2	18.6178	27.4	nmol/L
2020-T6	testosterone	V3_138	Immunological test (ELFA)	AX	BIOMERIEUX	AX	other systems	S1	14.8388	17.9	nmol/L
2020-T6	testosterone	V3_138	Immunological test (ELFA)	AX	BIOMERIEUX	AX	other systems	S2	19.9006	27.4	nmol/L
2020-T6	testosterone	V3_18	Immunological test (FIA)	AX	BIOMERIEUX	AX	BioMérieux Vidas	S1	13.3133	17.9	nmol/L
2020-T6	testosterone	V3_18	Immunological test (FIA)	AX	BIOMERIEUX	AX	BioMérieux Vidas	S2	20.4553	27.4	nmol/L
2020-T6	testosterone	V3_139	Immunological test (ELFA)	AX	BIOMERIEUX	AX	BioMérieux Vidas	S1	12.8279	17.9	nmol/L
2020-T6	testosterone	V3_139	Immunological test (ELFA)	AX	BIOMERIEUX	AX	BioMérieux Vidas	S2	19.7619	27.4	nmol/L
2020-T6	testosterone	V3_140	Immunological test (ELFA)	AX	BIOMERIEUX	AX	BioMérieux Vidas	S1	15.8789	17.9	nmol/L
2020-T6	testosterone	V3_140	Immunological test (ELFA)	AX	BIOMERIEUX	AX	BioMérieux Vidas	S2	19.8659	27.4	nmol/L
2020-T6	testosterone	V3_20	Immunological test (FIA)	AX	BIOMERIEUX	AX	BioMérieux Vidas	S1	13.9373	17.9	nmol/L
2020-T6	testosterone	V3_20	Immunological test (FIA)	AX	BIOMERIEUX	AX	BioMérieux Vidas	S2	19.6926	27.4	nmol/L
2020-T6	testosterone	V3_21	Immunological test (ELFA)	AX	BIOMERIEUX	AX	BioMérieux Vidas	S1	10.8864	17.9	nmol/L
2020-T6	testosterone	V3_21	Immunological test (ELFA)	AX	BIOMERIEUX	AX	BioMérieux Vidas	S2	16.3642	27.4	nmol/L
2020-T6	testosterone	V3_141	Immunological method	AX	BIOMERIEUX	AX	BioMérieux Vidas	S1	10.7824	17.9	nmol/L
2020-T6	testosterone	V3_141	Immunological method	AX	BIOMERIEUX	AX	BioMérieux Vidas	S2	17.127	27.4	nmol/L
2020-T6	testosterone	V3_24	Immunological test (LEIA)	BE	BECKMAN COULTER	others	Beckman Unicel DX-System	S1	15.4302	17.9	nmol/L
2020-T6	testosterone	V3_24	Immunological test (LEIA)	BE	BECKMAN COULTER	others	Beckman Unicel DX-System	S2	25.851	27.4	nmol/L
2020-T6	testosterone	V3_26	Immunological test (CLIA)	BE	BECKMAN COULTER	others	Beckman Unicel DX-System	S1	15.1855	17.9	nmol/L
2020-T6	testosterone	V3_26	Immunological test (CLIA)	BE	BECKMAN COULTER	others	Beckman Unicel DX-System	S2	25.0664	27.4	nmol/L
2020-T6	testosterone	V3_142	Immunological test (CMIA)	BE	BECKMAN COULTER	others	Beckman Unicel DX-System	S1	16.1215	17.9	nmol/L
2020-T6	testosterone	V3_142	Immunological test (CMIA)	BE	BECKMAN COULTER	others	Beckman Unicel DX-System	S2	26.1412	27.4	nmol/L
2020-T6	testosterone	V3_27	Immunological test (CLIA)	BE	BECKMAN COULTER	others	Beckman Access	S1	17.3697	17.9	nmol/L
2020-T6	testosterone	V3_27	Immunological test (CLIA)	BE	BECKMAN COULTER	others	Beckman Access	S2	27.9787	27.4	nmol/L
2020-T6	testosterone	V3_28	Immunological test (LEIA)	BE	BECKMAN COULTER	others	Beckman Unicel DX-System	S1	14.9	17.9	nmol/L
2020-T6	testosterone	V3_28	Immunological test (LEIA)	BE	BECKMAN COULTER	others	Beckman Unicel DX-System	S2	25.9	27.4	nmol/L
2020-T6	testosterone	V3_30	Immunological test (CLIA)	BE	BECKMAN COULTER	others	Beckman Unicel DX-System	S1	15.2548	17.9	nmol/L
2020-T6	testosterone	V3_30	Immunological test (CLIA)	BE	BECKMAN COULTER	others	Beckman Unicel DX-System	S2	23.9223	27.4	nmol/L
2020-T6	testosterone	V3_143	Immunological test (LEIA)	BE	BECKMAN COULTER	others	other systems	S1	16.8149	17.9	nmol/L
2020-T6	testosterone	V3_143	Immunological test (LEIA)	BE	BECKMAN COULTER	others	other systems	S2	26.9733	27.4	nmol/L
2020-T6	testosterone	V3_31	Immunological test (CLIA)	BE	BECKMAN COULTER	others	Beckman Unicel DX-System	S1	14.7001	17.9	nmol/L
2020-T6	testosterone	V3_31	Immunological test (CLIA)	BE	BECKMAN COULTER	others	Beckman Unicel DX-System	S2	25.8638	27.4	nmol/L
2020-T6	testosterone	V3_144	Immunological test (LEIA)	BE	BECKMAN COULTER	others	Beckman Access	S1	16.0522	17.9	nmol/L
2020-T6	testosterone	V3_144	Immunological test (LEIA)	BE	BECKMAN COULTER	others	Beckman Access	S2	26.0718	27.4	nmol/L
2020-T6	testosterone	V3_32	Immunological test (LEIA)	BE	BECKMAN COULTER	others	Beckman Access	S1	16.2949	17.9	nmol/L
2020-T6	testosterone	V3_32	Immunological test (LEIA)	BE	BECKMAN COULTER	others	Beckman Access	S2	25.6558	27.4	nmol/L
2020-T6	testosterone	V3_34	Immunological test (LIA)	SI (BG)	SIEMENS (Bayer Health)	SI (BG)	Siemens (Bayer Healthcare) Centaur	S1	17.4737	17.9	nmol/L
2020-T6	testosterone	V3_34	Immunological test (LIA)	SI (BG)	SIEMENS (Bayer Health)	SI (BG)	Siemens (Bayer Healthcare) Centaur	S2	19.3112	27.4	nmol/L
2020-T6	testosterone	V3_35	Immunological test (CLIA)	SI (BG)	SIEMENS (Bayer Health)	SI (BG)	Siemens Advia Centaur XP	S1	12.4812	17.9	nmol/L
2020-T6	testosterone	V3_35	Immunological test (CLIA)	SI (BG)	SIEMENS (Bayer Health)	SI (BG)	Siemens Advia Centaur XP	S2	19.3112	27.4	nmol/L
2020-T6	testosterone	V3_36	Immunological test (CLIA)	SI (BG)	SIEMENS (Bayer Health)	SI (BG)	Siemens (Bayer Healthcare) Centaur	S1	16.9883	17.9	nmol/L
2020-T6	testosterone	V3_36	Immunological test (CLIA)	SI (BG)	SIEMENS (Bayer Health)	SI (BG)	Siemens (Bayer Healthcare) Centaur	S2	22.3968	27.4	nmol/L
2020-T6	testosterone	V3_37	Immunological test (CLIA)	SI (BG)	SIEMENS (Bayer Health)	SI (BG)	other systems	S1	15.8095	17.9	nmol/L
2020-T6	testosterone	V3_37	Immunological test (CLIA)	SI (BG)	SIEMENS (Bayer Health)	SI (BG)	other systems	S2	18.6525	27.4	nmol/L
2020-T6	testosterone	V3_38	Immunological test (CLIA)	SI (BG)	SIEMENS (Bayer Health)	SI (BG)	Siemens (Bayer Healthcare) Centaur	S1	16.3	17.9	nmol/L
2020-T6	testosterone	V3_38	Immunological test (CLIA)	SI (BG)	SIEMENS (Bayer Health)	SI (BG)	Siemens (Bayer Healthcare) Centaur	S2	20.8	27.4	nmol/L
2020-T6	testosterone	V3_145	Immunological test (LIA)	SI (BG)	SIEMENS (Bayer Health)	SI (BG)	Siemens (Bayer Healthcare) Centaur	S1	14.5614	17.9	nmol/L
2020-T6	testosterone	V3_145	Immunological test (LIA)	SI (BG)	SIEMENS (Bayer Health)	SI (BG)	Siemens (Bayer Healthcare) Centaur	S2	20.1779	27.4	nmol/L
2020-T6	testosterone	V3_39	Immunological test (CLIA)	SI (BG)	SIEMENS (Bayer Health)	SI (BG)	Siemens: Atellica IM	S1	16.7109	17.9	nmol/L
2020-T6	testosterone	V3_39	Immunological test (CLIA)	SI (BG)	SIEMENS (Bayer Health)	SI (BG)	Siemens: Atellica IM	S2	19.5192	27.4	nmol/L
2020-T6	testosterone	V3_40	Immunological test (LIA)	SI (BG)	SIEMENS (Bayer Health)	SI (BG)	Siemens (Bayer Healthcare) Centaur	S1	16.8843	17.9	nmol/L
2020-T6	testosterone	V3_40	Immunological test (LIA)	SI (BG)	SIEMENS (Bayer Health)	SI (BG)	Siemens (Bayer Healthcare) Centaur	S2	21.0447	27.4	nmol/L
2020-T6	testosterone	V3_169	Immunological test (CLIA)	SI	SIEMENS MED.SOLUT.DIAG	others	Siemens: Atellica IM	S1	17.6817	17.9	nmol/L
2020-T6	testosterone	V3_169	Immunological test (CLIA)	SI	SIEMENS MED.SOLUT.DIAG	others	Siemens: Atellica IM	S2	20.0739	27.4	nmol/L
2020-T6	testosterone	V3_204	Immunological test (LEIA)	SI (DG)	SIEMENS (DPC Biermann)	SI (DG)	Siemens (DPC Biermann) Immulite 2000	S1	13.9027	17.9	nmol/L
2020-T6	testosterone	V3_204	Immunological test (LEIA)	SI (DG)	SIEMENS (DPC Biermann)	SI (DG)	Siemens (DPC Biermann) Immulite 2000	S2	22.5702	27.4	nmol/L
2020-T6	testosterone	V3_42	Immunological test (ECLIA)	SI (DG)	SIEMENS (DPC Biermann)	SI (DG)	Siemens (DPC Biermann) Immulite	S1	15.9135	17.9	nmol/L
2020-T6	testosterone	V3_42	Immunological test (ECLIA)	SI (DG)	SIEMENS (DPC Biermann)	SI (DG)	Siemens (DPC Biermann) Immulite	S2	24.1997	27.4	nmol/L
2020-T6	testosterone	V3_146	Immunological test (LEIA)	SI (DG)	SIEMENS (DPC Biermann)	SI (DG)	Siemens (DPC Biermann) Immulite	S1	16.0869	17.9	nmol/L
2020-T6	testosterone	V3_146	Immunological test (LEIA)	SI (DG)	SIEMENS (DPC Biermann)	SI (DG)	Siemens (DPC Biermann) Immulite	S2	23.0556	27.4	nmol/L
2020-T6	testosterone	V3_147	Immunological test (LEIA)	SI (DG)	SIEMENS (DPC Biermann)	SI (DG)	Siemens (DPC Biermann): other devices	S1	18.6178	17.9	nmol/L
2020-T6	testosterone	V3_147	Immunological test (LEIA)	SI (DG)	SIEMENS (DPC Biermann)	SI (DG)	Siemens (DPC Biermann): other devices	S2	27.944	27.4	nmol/L
2020-T6	testosterone	V3_44	Immunological test (LEIA)	SI (DG)	SIEMENS (DPC Biermann)	SI (DG)	other systems	S1	19.3805	17.9	nmol/L
2020-T6	testosterone	V3_44	Immunological test (LEIA)	SI (DG)	SIEMENS (DPC Biermann)	SI (DG)	other systems	S2	26.9733	27.4	nmol/L
2020-T6	testosterone	V3_45	Immunological test (LEIA)	SI (DG)	SIEMENS (DPC Biermann)	SI (DG)	Siemens (DPC Biermann) Immulite 2000	S1	17.4043	17.9	nmol/L
2020-T6	testosterone	V3_45	Immunological test (LEIA)	SI (DG)	SIEMENS (DPC Biermann)	SI (DG)	Siemens (DPC Biermann) Immulite 2000	S2	27.7707	27.4	nmol/L
2020-T6	testosterone	V3_46	Immunological test (CLIA)	SI (DG)	SIEMENS (DPC Biermann)	SI (DG)	Siemens (DPC Biermann) Immulite	S1	18.7	17.9	nmol/L
2020-T6	testosterone	V3_46	Immunological test (CLIA)	SI (DG)	SIEMENS (DPC Biermann)	SI (DG)	Siemens (DPC Biermann) Immulite	S2	28.2	27.4	nmol/L
2020-T6	testosterone	V3_48	Immunological test (LEIA)	SI (DG)	SIEMENS (DPC Biermann)	SI (DG)	Siemens (DPC Biermann) Immulite	S1	18.9298	17.9	nmol/L
2020-T6	testosterone	V3_48	Immunological test (LEIA)	SI (DG)	SIEMENS (DPC Biermann)	SI (DG)	Siemens (DPC Biermann) Immulite	S2	25.3784	27.4	nmol/L
2020-T6	testosterone	V3_205	Immunological test (CMIA)	SI (DG)	SIEMENS (DPC Biermann)	SI (DG)	Siemens (DPC Biermann) Immulite	S1	17.9	17.9	nmol/L
2020-T6	testosterone	V3_205	Immunological test (CMIA)	SI (DG)	SIEMENS (DPC Biermann)	SI (DG)	Siemens (DPC Biermann) Immulite	S2	38.6	27.4	nmol/L
2020-T6	testosterone	V3_149	Immunological test (CLIA)	SI (DG)	SIEMENS (DPC Biermann)	SI (DG)	Siemens (DPC Biermann) Immulite 2000	S1	16.0869	17.9	nmol/L
2020-T6	testosterone	V3_149	Immunological test (CLIA)	SI (DG)	SIEMENS (DPC Biermann)	SI (DG)	Siemens (DPC Biermann) Immulite 2000	S2	25.2051	27.4	nmol/L
2020-T6	testosterone	V3_150	Immunological test (CLIA)	SI (DG)	SIEMENS (DPC Biermann)	SI (DG)	Siemens (DPC Biermann) Immulite 2000	S1	14.8388	17.9	nmol/L
2020-T6	testosterone	V3_150	Immunological test (CLIA)	SI (DG)	SIEMENS (DPC Biermann)	SI (DG)	Siemens (DPC Biermann) Immulite 2000	S2	24.8237	27.4	nmol/L
2020-T6	testosterone	V3_151	Immunological test (LEIA)	SI (DG)	SIEMENS (DPC Biermann)	SI (DG)	Siemens (DPC Biermann) Immulite	S1	16.1562	17.9	nmol/L
2020-T6	testosterone	V3_151	Immunological test (LEIA)	SI (DG)	SIEMENS (DPC Biermann)	SI (DG)	Siemens (DPC Biermann) Immulite	S2	27.4586	27.4	nmol/L
2020-T6	testosterone	V3_50	Immunological test (CLIA)	SI (DG)	SIEMENS (DPC Biermann)	SI (DG)	Siemens (DPC Biermann) Immulite 2000	S1	19.3805	17.9	nmol/L
2020-T6	testosterone	V3_50	Immunological test (CLIA)	SI (DG)	SIEMENS (DPC Biermann)	SI (DG)	Siemens (DPC Biermann) Immulite 2000	S2	27.944	27.4	nmol/L
2020-T6	testosterone	V3_195	other method	SI (DG)	SIEMENS (DPC Biermann)	SI (DG)	Siemens (DPC Biermann) Immulite 2000	S1	17.8897	17.9	nmol/L
2020-T6	testosterone	V3_195	other method	SI (DG)	SIEMENS (DPC Biermann)	SI (DG)	Siemens (DPC Biermann) Immulite 2000	S2	26.8346	27.4	nmol/L
2020-T6	testosterone	V3_52	Immunological test (ECLIA)	RO	ROCHE DIAGNOSTICS	RO	Roche Cobas (8000) System (e801)	S1	18.7565	17.9	nmol/L
2020-T6	testosterone	V3_52	Immunological test (ECLIA)	RO	ROCHE DIAGNOSTICS	RO	Roche Cobas (8000) System (e801)	S2	27.1466	27.4	nmol/L
2020-T6	testosterone	V3_53	Immunological test (ECLIA)	RO	ROCHE DIAGNOSTICS	RO	Roche Cobas (8000) System (e801)	S1	19.6579	17.9	nmol/L
2020-T6	testosterone	V3_53	Immunological test (ECLIA)	RO	ROCHE DIAGNOSTICS	RO	Roche Cobas (8000) System (e801)	S2	28.1867	27.4	nmol/L
2020-T6	testosterone	V3_186	Immunological test (CLIA)	RO	ROCHE DIAGNOSTICS	RO	Roche Cobas (8000) System (e801)	S1	19.5886	17.9	nmol/L
2020-T6	testosterone	V3_186	Immunological test (CLIA)	RO	ROCHE DIAGNOSTICS	RO	Roche Cobas (8000) System (e801)	S2	27.5973	27.4	nmol/L
2020-T6	testosterone	V3_54	Immunological test (ECLIA)	RO	ROCHE DIAGNOSTICS	RO	Roche Cobas e411	S1	20.16	17.9	nmol/L
2020-T6	testosterone	V3_54	Immunological test (ECLIA)	RO	ROCHE DIAGNOSTICS	RO	Roche Cobas e411	S2	28.96	27.4	nmol/L
2020-T6	testosterone	V3_153	Immunological test (ECLIA)	RO	ROCHE DIAGNOSTICS	RO	Roche Elecsys-systems/Cobas e602	S1	19.0685	17.9	nmol/L
2020-T6	testosterone	V3_153	Immunological test (ECLIA)	RO	ROCHE DIAGNOSTICS	RO	Roche Elecsys-systems/Cobas e602	S2	28.7761	27.4	nmol/L
2020-T6	testosterone	V3_55	Immunological test (MEIA)	RO	ROCHE DIAGNOSTICS	RO	other systems	S1	19.6926	17.9	nmol/L
2020-T6	testosterone	V3_55	Immunological test (MEIA)	RO	ROCHE DIAGNOSTICS	RO	other systems	S2	28.7414	27.4	nmol/L
2020-T6	testosterone	V3_56	Immunological test (ECLIA)	RO	ROCHE DIAGNOSTICS	RO	Roche Cobas (8000) System (e801)	S1	18.4791	17.9	nmol/L
2020-T6	testosterone	V3_56	Immunological test (ECLIA)	RO	ROCHE DIAGNOSTICS	RO	Roche Cobas (8000) System (e801)	S2	26.9039	27.4	nmol/L
2020-T6	testosterone	V3_57	Immunological test (ECLIA)	RO	ROCHE DIAGNOSTICS	RO	Roche Cobas (8000) System (e801)	S1	19.2765	17.9	nmol/L
2020-T6	testosterone	V3_57	Immunological test (ECLIA)	RO	ROCHE DIAGNOSTICS	RO	Roche Cobas (8000) System (e801)	S2	26.9733	27.4	nmol/L
2020-T6	testosterone	V3_58	Immunological test (ECLIA)	RO	ROCHE DIAGNOSTICS	RO	Roche Elecsys-systems/Cobas e602	S1	20.9407	17.9	nmol/L
2020-T6	testosterone	V3_58	Immunological test (ECLIA)	RO	ROCHE DIAGNOSTICS	RO	Roche Elecsys-systems/Cobas e602	S2	31.0643	27.4	nmol/L
2020-T6	testosterone	V3_60	Immunological test (ECLIA)	RO	ROCHE DIAGNOSTICS	RO	Roche Cobas (8000) System (e801)	S1	20.3166	17.9	nmol/L
2020-T6	testosterone	V3_60	Immunological test (ECLIA)	RO	ROCHE DIAGNOSTICS	RO	Roche Cobas (8000) System (e801)	S2	30.3016	27.4	nmol/L
2020-T6	testosterone	V3_61	Immunological test (ECLIA)	RO	ROCHE DIAGNOSTICS	RO	Roche Cobas (6000) System (c501/502/e601)	S1	19.97	17.9	nmol/L
2020-T6	testosterone	V3_61	Immunological test (ECLIA)	RO	ROCHE DIAGNOSTICS	RO	Roche Cobas (6000) System (c501/502/e601)	S2	27.97	27.4	nmol/L
2020-T6	testosterone	V3_63	Immunological test (ECLIA)	RO	ROCHE DIAGNOSTICS	RO	Roche Elecsys-systems/Cobas e602	S1	19.7619	17.9	nmol/L
2020-T6	testosterone	V3_63	Immunological test (ECLIA)	RO	ROCHE DIAGNOSTICS	RO	Roche Elecsys-systems/Cobas e602	S2	28.0827	27.4	nmol/L
2020-T6	testosterone	V3_154	Immunological test (ECLIA)	RO	ROCHE DIAGNOSTICS	RO	Roche Cobas (8000) System (e801)	S1	19.1378	17.9	nmol/L
2020-T6	testosterone	V3_154	Immunological test (ECLIA)	RO	ROCHE DIAGNOSTICS	RO	Roche Cobas (8000) System (e801)	S2	27.84	27.4	nmol/L
2020-T6	testosterone	V3_65	Immunological test (ECLIA)	RO	ROCHE DIAGNOSTICS	RO	Roche Modular systems	S1	20.1	17.9	nmol/L
2020-T6	testosterone	V3_65	Immunological test (ECLIA)	RO	ROCHE DIAGNOSTICS	RO	Roche Modular systems	S2	27.66	27.4	nmol/L
2020-T6	testosterone	V3_66	Immunological test (ECLIA)	RO	ROCHE DIAGNOSTICS	RO	Roche Cobas (6000) System (c501/502/e601)	S1	19.2418	17.9	nmol/L
2020-T6	testosterone	V3_66	Immunological test (ECLIA)	RO	ROCHE DIAGNOSTICS	RO	Roche Cobas (6000) System (c501/502/e601)	S2	27.632	27.4	nmol/L
2020-T6	testosterone	V3_155	Immunological test (ECLIA)	RO	ROCHE DIAGNOSTICS	RO	Roche Cobas (8000) System (e801)	S1	18.8605	17.9	nmol/L
2020-T6	testosterone	V3_155	Immunological test (ECLIA)	RO	ROCHE DIAGNOSTICS	RO	Roche Cobas (8000) System (e801)	S2	27.32	27.4	nmol/L
2020-T6	testosterone	V3_67	Immunological test (ECLIA)	RO	ROCHE DIAGNOSTICS	RO	Roche Cobas (6000) System (c501/502/e601)	S1	19.2072	17.9	nmol/L
2020-T6	testosterone	V3_67	Immunological test (ECLIA)	RO	ROCHE DIAGNOSTICS	RO	Roche Cobas (6000) System (c501/502/e601)	S2	29.4695	27.4	nmol/L
2020-T6	testosterone	V3_156	Immunological test (ECLIA)	RO	ROCHE DIAGNOSTICS	RO	Roche Cobas (8000) System (e801)	S1	19.8	17.9	nmol/L
2020-T6	testosterone	V3_156	Immunological test (ECLIA)	RO	ROCHE DIAGNOSTICS	RO	Roche Cobas (8000) System (e801)	S2	28.2	27.4	nmol/L
2020-T6	testosterone	V3_68	Immunological test (ECLIA)	RO	ROCHE DIAGNOSTICS	RO	Roche Cobas (6000) System (c501/502/e601)	S1	20.2126	17.9	nmol/L
2020-T6	testosterone	V3_68	Immunological test (ECLIA)	RO	ROCHE DIAGNOSTICS	RO	Roche Cobas (6000) System (c501/502/e601)	S2	29.6775	27.4	nmol/L
2020-T6	testosterone	V3_69	Immunological test (ECLIA)	RO	ROCHE DIAGNOSTICS	RO	Roche Cobas (8000) System (e801)	S1	18.4098	17.9	nmol/L
2020-T6	testosterone	V3_69	Immunological test (ECLIA)	RO	ROCHE DIAGNOSTICS	RO	Roche Cobas (8000) System (e801)	S2	27.32	27.4	nmol/L
2020-T6	testosterone	V3_70	Immunological test (ECLIA)	RO	ROCHE DIAGNOSTICS	RO	Roche Cobas e411	S1	20.49	17.9	nmol/L
2020-T6	testosterone	V3_70	Immunological test (ECLIA)	RO	ROCHE DIAGNOSTICS	RO	Roche Cobas e411	S2	31.4804	27.4	nmol/L
2020-T6	testosterone	V3_71	Immunological test (ECLIA)	RO	ROCHE DIAGNOSTICS	RO	Roche Cobas (6000) System (c501/502/e601)	S1	20.2473	17.9	nmol/L
2020-T6	testosterone	V3_71	Immunological test (ECLIA)	RO	ROCHE DIAGNOSTICS	RO	Roche Cobas (6000) System (c501/502/e601)	S2	29.6082	27.4	nmol/L
2020-T6	testosterone	V3_72	Immunological test (ECLIA)	RO	ROCHE DIAGNOSTICS	RO	Roche Cobas (8000) System (e801)	S1	18.8952	17.9	nmol/L
2020-T6	testosterone	V3_72	Immunological test (ECLIA)	RO	ROCHE DIAGNOSTICS	RO	Roche Cobas (8000) System (e801)	S2	27.528	27.4	nmol/L
2020-T6	testosterone	V3_73	Immunological test (ECLIA)	RO	ROCHE DIAGNOSTICS	RO	Roche Cobas (6000) System (c501/502/e601)	S1	20.3513	17.9	nmol/L
2020-T6	testosterone	V3_73	Immunological test (ECLIA)	RO	ROCHE DIAGNOSTICS	RO	Roche Cobas (6000) System (c501/502/e601)	S2	29.7815	27.4	nmol/L
2020-T6	testosterone	V3_74	Immunological test (ECLIA)	RO	ROCHE DIAGNOSTICS	RO	Roche Cobas e411	S1	20.2126	17.9	nmol/L
2020-T6	testosterone	V3_74	Immunological test (ECLIA)	RO	ROCHE DIAGNOSTICS	RO	Roche Cobas e411	S2	30.995	27.4	nmol/L
2020-T6	testosterone	V3_75	Immunological test (ECLIA)	RO	ROCHE DIAGNOSTICS	RO	Roche Cobas (8000) System (e801)	S1	20.2819	17.9	nmol/L
2020-T6	testosterone	V3_75	Immunological test (ECLIA)	RO	ROCHE DIAGNOSTICS	RO	Roche Cobas (8000) System (e801)	S2	28.9841	27.4	nmol/L
2020-T6	testosterone	V3_76	Immunological test (ECLIA)	RO	ROCHE DIAGNOSTICS	RO	Roche Cobas (8000) System (e801)	S1	19.4845	17.9	nmol/L
2020-T6	testosterone	V3_76	Immunological test (ECLIA)	RO	ROCHE DIAGNOSTICS	RO	Roche Cobas (8000) System (e801)	S2	27.6667	27.4	nmol/L
2020-T6	testosterone	V3_77	Immunological test (ECLIA)	RO	ROCHE DIAGNOSTICS	RO	Roche Elecsys-systems/Cobas e602	S1	20.0739	17.9	nmol/L
2020-T6	testosterone	V3_77	Immunological test (ECLIA)	RO	ROCHE DIAGNOSTICS	RO	Roche Elecsys-systems/Cobas e602	S2	28.152	27.4	nmol/L
2020-T6	testosterone	V3_78	Immunological test (ECLIA)	RO	ROCHE DIAGNOSTICS	RO	Roche Elecsys-systems/Cobas e602	S1	19.0685	17.9	nmol/L
2020-T6	testosterone	V3_78	Immunological test (ECLIA)	RO	ROCHE DIAGNOSTICS	RO	Roche Elecsys-systems/Cobas e602	S2	28.9841	27.4	nmol/L
2020-T6	testosterone	V3_79	Immunological test (ECLIA)	RO	ROCHE DIAGNOSTICS	RO	Roche Cobas (8000) System (e801)	S1	18.9	17.9	nmol/L
2020-T6	testosterone	V3_79	Immunological test (ECLIA)	RO	ROCHE DIAGNOSTICS	RO	Roche Cobas (8000) System (e801)	S2	27.2	27.4	nmol/L
2020-T6	testosterone	V3_80	Immunological test (ECLIA)	RO	ROCHE DIAGNOSTICS	RO	Roche Cobas (6000) System (c501/502/e601)	S1	19.6579	17.9	nmol/L
2020-T6	testosterone	V3_80	Immunological test (ECLIA)	RO	ROCHE DIAGNOSTICS	RO	Roche Cobas (6000) System (c501/502/e601)	S2	30.5789	27.4	nmol/L
2020-T6	testosterone	V3_81	Immunological test (ECLIA)	RO	ROCHE DIAGNOSTICS	RO	Roche Cobas (8000) System (e801)	S1	18.4791	17.9	nmol/L
2020-T6	testosterone	V3_81	Immunological test (ECLIA)	RO	ROCHE DIAGNOSTICS	RO	Roche Cobas (8000) System (e801)	S2	28.048	27.4	nmol/L
2020-T6	testosterone	V3_82	Immunological test (ECLIA)	RO	ROCHE DIAGNOSTICS	RO	Roche Cobas (6000) System (c501/502/e601)	S1	19.07	17.9	nmol/L
2020-T6	testosterone	V3_82	Immunological test (ECLIA)	RO	ROCHE DIAGNOSTICS	RO	Roche Cobas (6000) System (c501/502/e601)	S2	29.17	27.4	nmol/L
2020-T6	testosterone	V3_83	Immunological test (ECLIA)	RO	ROCHE DIAGNOSTICS	RO	Roche Cobas (6000) System (c501/502/e601)	S1	21.01	17.9	nmol/L
2020-T6	testosterone	V3_83	Immunological test (ECLIA)	RO	ROCHE DIAGNOSTICS	RO	Roche Cobas (6000) System (c501/502/e601)	S2	29.9202	27.4	nmol/L
2020-T6	testosterone	V3_84	Immunological test (ECLIA)	RO	ROCHE DIAGNOSTICS	RO	Roche Cobas (6000) System (c501/502/e601)	S1	20.52	17.9	nmol/L
2020-T6	testosterone	V3_84	Immunological test (ECLIA)	RO	ROCHE DIAGNOSTICS	RO	Roche Cobas (6000) System (c501/502/e601)	S2	29.02	27.4	nmol/L
2020-T6	testosterone	V3_85	Immunological test (ECLIA)	RO	ROCHE DIAGNOSTICS	RO	Roche Cobas (8000) System (e801)	S1	18.9	17.9	nmol/L
2020-T6	testosterone	V3_85	Immunological test (ECLIA)	RO	ROCHE DIAGNOSTICS	RO	Roche Cobas (8000) System (e801)	S2	28.1	27.4	nmol/L
2020-T6	testosterone	V3_86	Immunological test (ECLIA)	RO	ROCHE DIAGNOSTICS	RO	Roche Cobas (8000) System (e801)	S1	18.5	17.9	nmol/L
2020-T6	testosterone	V3_86	Immunological test (ECLIA)	RO	ROCHE DIAGNOSTICS	RO	Roche Cobas (8000) System (e801)	S2	27.6	27.4	nmol/L
2020-T6	testosterone	V3_157	Immunological test (ECLIA)	RO	ROCHE DIAGNOSTICS	RO	Roche Cobas (8000) System (c701/702)	S1	19.7272	17.9	nmol/L
2020-T6	testosterone	V3_157	Immunological test (ECLIA)	RO	ROCHE DIAGNOSTICS	RO	Roche Cobas (8000) System (c701/702)	S2	28.4987	27.4	nmol/L
2020-T6	testosterone	V3_158	Immunological test (ECLIA)	RO	ROCHE DIAGNOSTICS	RO	Roche Cobas (6000) System (c501/502/e601)	S1	19.8659	17.9	nmol/L
2020-T6	testosterone	V3_158	Immunological test (ECLIA)	RO	ROCHE DIAGNOSTICS	RO	Roche Cobas (6000) System (c501/502/e601)	S2	28.5681	27.4	nmol/L
2020-T6	testosterone	V3_87	Immunological test (ECLIA)	RO	ROCHE DIAGNOSTICS	RO	Roche Modular systems	S1	20.8713	17.9	nmol/L
2020-T6	testosterone	V3_87	Immunological test (ECLIA)	RO	ROCHE DIAGNOSTICS	RO	Roche Modular systems	S2	29.8855	27.4	nmol/L
2020-T6	testosterone	V3_88	Immunological test (ECLIA)	RO	ROCHE DIAGNOSTICS	RO	Roche Cobas (8000) System (e801)	S1	19.7272	17.9	nmol/L
2020-T6	testosterone	V3_88	Immunological test (ECLIA)	RO	ROCHE DIAGNOSTICS	RO	Roche Cobas (8000) System (e801)	S2	28.4294	27.4	nmol/L
2020-T6	testosterone	V3_206	Immunological test (ECLIA)	RO	ROCHE DIAGNOSTICS	RO	Roche Cobas (6000) System (c501/502/e601)	S1	18.72	17.9	nmol/L
2020-T6	testosterone	V3_206	Immunological test (ECLIA)	RO	ROCHE DIAGNOSTICS	RO	Roche Cobas (6000) System (c501/502/e601)	S2	28.15	27.4	nmol/L
2020-T6	testosterone	V3_89	Immunological test (ECLIA)	RO	ROCHE DIAGNOSTICS	RO	Roche Cobas (8000) System (e801)	S1	18.7218	17.9	nmol/L
2020-T6	testosterone	V3_89	Immunological test (ECLIA)	RO	ROCHE DIAGNOSTICS	RO	Roche Cobas (8000) System (e801)	S2	27.0079	27.4	nmol/L
2020-T6	testosterone	V3_90	Immunological test (ECLIA)	RO	ROCHE DIAGNOSTICS	RO	Roche Cobas (8000) System (e801)	S1	18.5138	17.9	nmol/L
2020-T6	testosterone	V3_90	Immunological test (ECLIA)	RO	ROCHE DIAGNOSTICS	RO	Roche Cobas (8000) System (e801)	S2	27.3546	27.4	nmol/L
2020-T6	testosterone	V3_91	Immunological test (ECLIA)	RO	ROCHE DIAGNOSTICS	RO	Roche Elecsys-systems/Cobas e602	S1	19.68	17.9	nmol/L
2020-T6	testosterone	V3_91	Immunological test (ECLIA)	RO	ROCHE DIAGNOSTICS	RO	Roche Elecsys-systems/Cobas e602	S2	29.45	27.4	nmol/L
2020-T6	testosterone	V3_92	Immunological test (ECLIA)	RO	ROCHE DIAGNOSTICS	RO	Roche Cobas (8000) System (e801)	S1	18.0631	17.9	nmol/L
2020-T6	testosterone	V3_92	Immunological test (ECLIA)	RO	ROCHE DIAGNOSTICS	RO	Roche Cobas (8000) System (e801)	S2	26.6959	27.4	nmol/L
2020-T6	testosterone	V3_159	Immunological test (ECLIA)	RO	ROCHE DIAGNOSTICS	RO	Roche Cobas e411	S1	22.0848	17.9	nmol/L
2020-T6	testosterone	V3_159	Immunological test (ECLIA)	RO	ROCHE DIAGNOSTICS	RO	Roche Cobas e411	S2	31.2723	27.4	nmol/L
2020-T6	testosterone	V3_93	Immunological test (ECLIA)	RO	ROCHE DIAGNOSTICS	RO	Roche Cobas (6000) System (c501/502/e601)	S1	18.95	17.9	nmol/L
2020-T6	testosterone	V3_93	Immunological test (ECLIA)	RO	ROCHE DIAGNOSTICS	RO	Roche Cobas (6000) System (c501/502/e601)	S2	27.98	27.4	nmol/L
2020-T6	testosterone	V3_95	Immunological test (ECLIA)	RO	ROCHE DIAGNOSTICS	RO	Roche Cobas (8000) System (e801)	S1	18.2	17.9	nmol/L
2020-T6	testosterone	V3_95	Immunological test (ECLIA)	RO	ROCHE DIAGNOSTICS	RO	Roche Cobas (8000) System (e801)	S2	27.3	27.4	nmol/L
2020-T6	testosterone	V3_96	Immunological test (ECLIA)	RO	ROCHE DIAGNOSTICS	RO	Roche Cobas (6000) System (c501/502/e601)	S1	23.7143	17.9	nmol/L
2020-T6	testosterone	V3_96	Immunological test (ECLIA)	RO	ROCHE DIAGNOSTICS	RO	Roche Cobas (6000) System (c501/502/e601)	S2	28.2214	27.4	nmol/L
2020-T6	testosterone	V3_97	Immunological test (ECLIA)	RO	ROCHE DIAGNOSTICS	RO	Roche: other devices	S1	18.7218	17.9	nmol/L
2020-T6	testosterone	V3_97	Immunological test (ECLIA)	RO	ROCHE DIAGNOSTICS	RO	Roche: other devices	S2	27.0773	27.4	nmol/L
2020-T6	testosterone	V3_207	Immunological test (ECLIA)	RO	ROCHE DIAGNOSTICS	RO	Roche Cobas (8000) System (e801)	S1	20	17.9	nmol/L
2020-T6	testosterone	V3_207	Immunological test (ECLIA)	RO	ROCHE DIAGNOSTICS	RO	Roche Cobas (8000) System (e801)	S2	30.1	27.4	nmol/L
2020-T6	testosterone	V3_160	Immunological test (ECLIA)	RO	ROCHE DIAGNOSTICS	RO	Roche Cobas 4000 System	S1	20.5	17.9	nmol/L
2020-T6	testosterone	V3_160	Immunological test (ECLIA)	RO	ROCHE DIAGNOSTICS	RO	Roche Cobas 4000 System	S2	30.5	27.4	nmol/L
2020-T6	testosterone	V3_98	Immunological test (ECLIA)	RO	ROCHE DIAGNOSTICS	RO	Roche Cobas (8000) System (e801)	S1	16.9883	17.9	nmol/L
2020-T6	testosterone	V3_98	Immunological test (ECLIA)	RO	ROCHE DIAGNOSTICS	RO	Roche Cobas (8000) System (e801)	S2	24.9624	27.4	nmol/L
2020-T6	testosterone	V3_100	Immunological test (ECLIA)	RO	ROCHE DIAGNOSTICS	RO	Roche Cobas e411	S1	18.34	17.9	nmol/L
2020-T6	testosterone	V3_100	Immunological test (ECLIA)	RO	ROCHE DIAGNOSTICS	RO	Roche Cobas e411	S2	27.34	27.4	nmol/L
2020-T6	testosterone	V3_161	Immunological test (ECLIA)	RO	ROCHE DIAGNOSTICS	RO	Roche Cobas (8000) System (e801)	S1	20.6287	17.9	nmol/L
2020-T6	testosterone	V3_161	Immunological test (ECLIA)	RO	ROCHE DIAGNOSTICS	RO	Roche Cobas (8000) System (e801)	S2	30.4403	27.4	nmol/L
2020-T6	testosterone	V3_101	Immunological test (ECLIA)	RO	ROCHE DIAGNOSTICS	RO	Roche Cobas (8000) System (e801)	S1	18.7218	17.9	nmol/L
2020-T6	testosterone	V3_101	Immunological test (ECLIA)	RO	ROCHE DIAGNOSTICS	RO	Roche Cobas (8000) System (e801)	S2	27.3893	27.4	nmol/L
2020-T6	testosterone	V3_102	Immunological test (ECLIA)	RO	ROCHE DIAGNOSTICS	RO	Roche: other devices	S1	18.74	17.9	nmol/L
2020-T6	testosterone	V3_102	Immunological test (ECLIA)	RO	ROCHE DIAGNOSTICS	RO	Roche: other devices	S2	27.03	27.4	nmol/L
2020-T6	testosterone	V3_103	Immunological test (ECLIA)	RO	ROCHE DIAGNOSTICS	RO	Roche Elecsys-systems/Cobas e602	S1	21.3567	17.9	nmol/L
2020-T6	testosterone	V3_103	Immunological test (ECLIA)	RO	ROCHE DIAGNOSTICS	RO	Roche Elecsys-systems/Cobas e602	S2	31.619	27.4	nmol/L
2020-T6	testosterone	V3_104	Immunological test (CLIA)	RO	ROCHE DIAGNOSTICS	RO	Roche Cobas (6000) System (c501/502/e601)	S1	19.2765	17.9	nmol/L
2020-T6	testosterone	V3_104	Immunological test (CLIA)	RO	ROCHE DIAGNOSTICS	RO	Roche Cobas (6000) System (c501/502/e601)	S2	28.7414	27.4	nmol/L
2020-T6	testosterone	V3_105	Immunological test (ECLIA)	RO	ROCHE DIAGNOSTICS	RO	Roche Cobas e411	S1	20.52	17.9	nmol/L
2020-T6	testosterone	V3_105	Immunological test (ECLIA)	RO	ROCHE DIAGNOSTICS	RO	Roche Cobas e411	S2	29.28	27.4	nmol/L
2020-T6	testosterone	V3_164	Immunological test (ECLIA)	RO	ROCHE DIAGNOSTICS	RO	Roche Cobas (8000) System (e801)	S1	18.7218	17.9	nmol/L
2020-T6	testosterone	V3_164	Immunological test (ECLIA)	RO	ROCHE DIAGNOSTICS	RO	Roche Cobas (8000) System (e801)	S2	27.3893	27.4	nmol/L
2020-T6	testosterone	V3_165	Immunological test (ELISA)	RO	ROCHE DIAGNOSTICS	RO	Roche Cobas e411	S1	20.22	17.9	nmol/L
2020-T6	testosterone	V3_165	Immunological test (ELISA)	RO	ROCHE DIAGNOSTICS	RO	Roche Cobas e411	S2	29.96	27.4	nmol/L
2020-T6	testosterone	V3_106	Immunological test (ECLIA)	RO	ROCHE DIAGNOSTICS	RO	Roche Cobas e411	S1	16.8149	17.9	nmol/L
2020-T6	testosterone	V3_106	Immunological test (ECLIA)	RO	ROCHE DIAGNOSTICS	RO	Roche Cobas e411	S2	23.5756	27.4	nmol/L
2020-T6	testosterone	V3_208	Immunological test (ECLIA)	RO	ROCHE DIAGNOSTICS	RO	Roche Cobas e411	S1	19.7619	17.9	nmol/L
2020-T6	testosterone	V3_208	Immunological test (ECLIA)	RO	ROCHE DIAGNOSTICS	RO	Roche Cobas e411	S2	30.1629	27.4	nmol/L
2020-T6	testosterone	V3_166	Immunological test (ECLIA)	RO	ROCHE DIAGNOSTICS	RO	Roche Cobas e411	S1	18.7911	17.9	nmol/L
2020-T6	testosterone	V3_166	Immunological test (ECLIA)	RO	ROCHE DIAGNOSTICS	RO	Roche Cobas e411	S2	28.1936	27.4	nmol/L
2020-T6	testosterone	V3_107	LC-MS	ZX	in-house	others	other systems	S1	16	17.9	nmol/L
2020-T6	testosterone	V3_107	LC-MS	ZX	in-house	others	other systems	S2	25	27.4	nmol/L
2020-T6	testosterone	V3_108	LC-MS	ZX	in-house	others	other systems	S1	18.3404	17.9	nmol/L
2020-T6	testosterone	V3_108	LC-MS	ZX	in-house	others	other systems	S2	27.1813	27.4	nmol/L
2020-T6	testosterone	V3_109	Immunological test (CLIA)	ZY	other manufacturers	others	other systems	S1	18.5138	17.9	nmol/L
2020-T6	testosterone	V3_109	Immunological test (CLIA)	ZY	other manufacturers	others	other systems	S2	26.6612	27.4	nmol/L
2020-T6	testosterone	V3_110	LC-MS/MS	ZX	in-house	others	other systems	S1	19.1	17.9	nmol/L
2020-T6	testosterone	V3_110	LC-MS/MS	ZX	in-house	others	other systems	S2	27	27.4	nmol/L
2020-T6	testosterone	V3_170	Immunological test (EIA)	TH	TOSOH BIOSCIENCE	TH	Tosoh AIA360	S1	17.8204	17.9	nmol/L
2020-T6	testosterone	V3_170	Immunological test (EIA)	TH	TOSOH BIOSCIENCE	TH	Tosoh AIA360	S2	36.1608	27.4	nmol/L
2020-T6	testosterone	V3_112	other method	ZY	other manufacturers	others	other systems	S1	18.7218	17.9	nmol/L
2020-T6	testosterone	V3_112	other method	ZY	other manufacturers	others	other systems	S2	26.9733	27.4	nmol/L
2020-T6	testosterone	V3_113	Immunological test (FIA)	TH	TOSOH BIOSCIENCE	TH	Tosoh AIA360	S1	17.4896	17.9	nmol/L
2020-T6	testosterone	V3_113	Immunological test (FIA)	TH	TOSOH BIOSCIENCE	TH	Tosoh AIA360	S2	34.9533	27.4	nmol/L
2020-T6	testosterone	V3_115	Immunological test (CLIA)	FJ	FUJIREBIO	others	other systems	S1	15.4975	17.9	nmol/L
2020-T6	testosterone	V3_115	Immunological test (CLIA)	FJ	FUJIREBIO	others	other systems	S2	24.3037	27.4	nmol/L
2020-T6	testosterone	V3_116	Immunological test (MEIA)	TH	TOSOH BIOSCIENCE	TH	Tosoh: other devices	S1	15.3976	17.9	nmol/L
2020-T6	testosterone	V3_116	Immunological test (MEIA)	TH	TOSOH BIOSCIENCE	TH	Tosoh: other devices	S2	32.0157	27.4	nmol/L
2020-T6	testosterone	V3_209	Immunological test (EIA)	TH	TOSOH BIOSCIENCE	TH	Tosoh: other devices	S1	19.9006	17.9	nmol/L
2020-T6	testosterone	V3_209	Immunological test (EIA)	TH	TOSOH BIOSCIENCE	TH	Tosoh: other devices	S2	37.8596	27.4	nmol/L
2020-T6	testosterone	V3_171	Immunological test (ELFA)	TH	TOSOH BIOSCIENCE	TH	Tosoh AIA900	S1	15.9614	17.9	nmol/L
2020-T6	testosterone	V3_171	Immunological test (ELFA)	TH	TOSOH BIOSCIENCE	TH	Tosoh AIA900	S2	33.528	27.4	nmol/L
2020-T6	testosterone	V3_172	LC-MS/MS	CR	CHROMSYSTEMS	others	other systems	S1	17.7	17.9	nmol/L
2020-T6	testosterone	V3_172	LC-MS/MS	CR	CHROMSYSTEMS	others	other systems	S2	27.2	27.4	nmol/L
2020-T6	testosterone	V3_173	Immunological test (ECLIA)	BK	BÜHLMANN	others	Roche Cobas e411	S1	20.05	17.9	nmol/L
2020-T6	testosterone	V3_173	Immunological test (ECLIA)	BK	BÜHLMANN	others	Roche Cobas e411	S2	30.53	27.4	nmol/L
2020-T6	testosterone	V3_174	Immunological test (EIA)	CU	COULTER	others	Beckman: other devices	S1	15.97	17.9	nmol/L
2020-T6	testosterone	V3_174	Immunological test (EIA)	CU	COULTER	others	Beckman: other devices	S2	25.53	27.4	nmol/L
2020-T6	testosterone	V3_175	Immunological test (EIA)	DI	DRG INSTRUMENTS	others	other systems	S1	15.6015	17.9	nmol/L
2020-T6	testosterone	V3_175	Immunological test (EIA)	DI	DRG INSTRUMENTS	others	other systems	S2	24.6157	27.4	nmol/L
2020-T6	testosterone	V3_210	Radio immunoassay (RIA)	ZY	other manufacturers	others	other systems	S1	18.63	17.9	nmol/L
2020-T6	testosterone	V3_210	Radio immunoassay (RIA)	ZY	other manufacturers	others	other systems	S2	41.03	27.4	nmol/L
2020-T6	testosterone	V3_119	other method	ZY	other manufacturers	others	other systems	S1	18.8952	17.9	nmol/L
2020-T6	testosterone	V3_119	other method	ZY	other manufacturers	others	other systems	S2	34.3926	27.4	nmol/L
2020-T6	testosterone	V3_176	LC-MS	ZX	in-house	others	other systems	S1	15.2	17.9	nmol/L
2020-T6	testosterone	V3_176	LC-MS	ZX	in-house	others	other systems	S2	23.8	27.4	nmol/L
2020-T6	testosterone	V3_211	Immunological test (EIA)	TH	TOSOH BIOSCIENCE	TH	Tosoh AIA900	S1	18.6	17.9	nmol/L
2020-T6	testosterone	V3_211	Immunological test (EIA)	TH	TOSOH BIOSCIENCE	TH	Tosoh AIA900	S2	35.83	27.4	nmol/L
2020-T6	testosterone	V3_121	Immunological test (CLIA)	ID	IMMUNODIAGNOSTIC SYSTEMS	others	IDS-iSYS	S1	15.6986	17.9	nmol/L
2020-T6	testosterone	V3_121	Immunological test (CLIA)	ID	IMMUNODIAGNOSTIC SYSTEMS	others	IDS-iSYS	S2	25.1288	27.4	nmol/L
2020-T6	testosterone	V3_122	LC-MS/MS	CR	CHROMSYSTEMS	others	Applied Biosystems - API MS	S1	15.1161	17.9	nmol/L
2020-T6	testosterone	V3_122	LC-MS/MS	CR	CHROMSYSTEMS	others	Applied Biosystems - API MS	S2	27.424	27.4	nmol/L
2020-T6	testosterone	V3_123	LC-MS/MS	BSN	B.S.N. Srl Biological Sales Network	others	other systems	S1	17.7164	17.9	nmol/L
2020-T6	testosterone	V3_123	LC-MS/MS	BSN	B.S.N. Srl Biological Sales Network	others	other systems	S2	26.4879	27.4	nmol/L
2020-T6	testosterone	V3_189	LC-MS/MS	CR	CHROMSYSTEMS	others	Applied Biosystems - API MS	S1	13.9373	17.9	nmol/L
2020-T6	testosterone	V3_189	LC-MS/MS	CR	CHROMSYSTEMS	others	Applied Biosystems - API MS	S2	26.6266	27.4	nmol/L
2020-T6	testosterone	V3_124	LC-MS/MS	CR	CHROMSYSTEMS	others	Applied Biosystems - API MS	S1	15.3588	17.9	nmol/L
2020-T6	testosterone	V3_124	LC-MS/MS	CR	CHROMSYSTEMS	others	Applied Biosystems - API MS	S2	24.477	27.4	nmol/L
2020-T6	testosterone	V3_180	LC-MS/MS	CR	CHROMSYSTEMS	others	other systems	S1	13.2439	17.9	nmol/L
2020-T6	testosterone	V3_180	LC-MS/MS	CR	CHROMSYSTEMS	others	other systems	S2	24.7544	27.4	nmol/L
2020-T6	testosterone	V3_125	Immunological test (EIA)	TH	TOSOH BIOSCIENCE	TH	Tosoh AIA900	S1	21.2583	17.9	nmol/L
2020-T6	testosterone	V3_125	Immunological test (EIA)	TH	TOSOH BIOSCIENCE	TH	Tosoh AIA900	S2	37.6239	27.4	nmol/L
2020-T6	testosterone	V3_212	Immunological test (CLIA)	SNI	SNIBE DIAGNOSTICS	others	other systems	S1	25.3611	17.9	nmol/L
2020-T6	testosterone	V3_212	Immunological test (CLIA)	SNI	SNIBE DIAGNOSTICS	others	other systems	S2	38.137	27.4	nmol/L
2021-T1	testosterone	V3_213	Immunological test (CLIA)	AB	ABBOTT	AB	Abbott Architect	S1	19.9	17.9	nmol/L
2021-T1	testosterone	V3_213	Immunological test (CLIA)	AB	ABBOTT	AB	Abbott Architect	S2	4.78	5.08	nmol/L
2021-T1	testosterone	V3_0	Immunological test (CMIA)	AB	ABBOTT	AB	Abbott Architect	S1	20.6	17.9	nmol/L
2021-T1	testosterone	V3_0	Immunological test (CMIA)	AB	ABBOTT	AB	Abbott Architect	S2	5.27	5.08	nmol/L
2021-T1	testosterone	V3_1	Immunological test (CMIA)	AB	ABBOTT	AB	Abbott Architect	S1	18.6	17.9	nmol/L
2021-T1	testosterone	V3_1	Immunological test (CMIA)	AB	ABBOTT	AB	Abbott Architect	S2	4.89	5.08	nmol/L
2021-T1	testosterone	V3_2	Immunological test (CMIA)	AB	ABBOTT	AB	Abbott Architect	S1	16.8	17.9	nmol/L
2021-T1	testosterone	V3_2	Immunological test (CMIA)	AB	ABBOTT	AB	Abbott Architect	S2	4.4	5.08	nmol/L
2021-T1	testosterone	V3_3	Immunological test (CMIA)	AB	ABBOTT	AB	Abbott Architect	S1	18.1	17.9	nmol/L
2021-T1	testosterone	V3_3	Immunological test (CMIA)	AB	ABBOTT	AB	Abbott Architect	S2	4.78	5.08	nmol/L
2021-T1	testosterone	V3_4	Immunological test (CMIA)	AB	ABBOTT	AB	Abbott Architect	S1	20.2	17.9	nmol/L
2021-T1	testosterone	V3_4	Immunological test (CMIA)	AB	ABBOTT	AB	Abbott Architect	S2	5.27	5.08	nmol/L
2021-T1	testosterone	V3_6	Immunological test (CMIA)	AB	ABBOTT	AB	Abbott Architect	S1	18.8	17.9	nmol/L
2021-T1	testosterone	V3_6	Immunological test (CMIA)	AB	ABBOTT	AB	Abbott Architect	S2	4.7	5.08	nmol/L
2021-T1	testosterone	V3_8	Immunological test (CMIA)	AB	ABBOTT	AB	Abbott Architect	S1	18.7	17.9	nmol/L
2021-T1	testosterone	V3_8	Immunological test (CMIA)	AB	ABBOTT	AB	Abbott Architect	S2	4.78	5.08	nmol/L
2021-T1	testosterone	V3_9	Immunological test (CMIA)	AB	ABBOTT	AB	Abbott: Alinity	S1	16.4	17.9	nmol/L
2021-T1	testosterone	V3_9	Immunological test (CMIA)	AB	ABBOTT	AB	Abbott: Alinity	S2	4.4	5.08	nmol/L
2021-T1	testosterone	V3_128	Immunological test (CMIA)	AB	ABBOTT	AB	Abbott Architect	S1	18.5	17.9	nmol/L
2021-T1	testosterone	V3_128	Immunological test (CMIA)	AB	ABBOTT	AB	Abbott Architect	S2	4.73	5.08	nmol/L
2021-T1	testosterone	V3_10	other method	AB	ABBOTT	AB	Abbott Architect	S1	18.3	17.9	nmol/L
2021-T1	testosterone	V3_10	other method	AB	ABBOTT	AB	Abbott Architect	S2	5.1	5.08	nmol/L
2021-T1	testosterone	V3_41	Immunological test (CMIA)	AB	ABBOTT	AB	Abbott Architect	S1	20	17.9	nmol/L
2021-T1	testosterone	V3_41	Immunological test (CMIA)	AB	ABBOTT	AB	Abbott Architect	S2	4.93	5.08	nmol/L
2021-T1	testosterone	V3_183	Immunological test (CMIA)	AB	ABBOTT	AB	Abbott Architect	S1	19.9	17.9	nmol/L
2021-T1	testosterone	V3_183	Immunological test (CMIA)	AB	ABBOTT	AB	Abbott Architect	S2	5.3	5.08	nmol/L
2021-T1	testosterone	V3_214	Immunological test (CMIA)	AB	ABBOTT	AB	Abbott Architect	S1	17.3	17.9	nmol/L
2021-T1	testosterone	V3_214	Immunological test (CMIA)	AB	ABBOTT	AB	Abbott Architect	S2	4.68	5.08	nmol/L
2021-T1	testosterone	V3_215	Immunological test (ECLIA)	AB	ABBOTT	AB	Abbott Architect	S1	19.9	17.9	nmol/L
2021-T1	testosterone	V3_215	Immunological test (ECLIA)	AB	ABBOTT	AB	Abbott Architect	S2	5.3	5.08	nmol/L
2021-T1	testosterone	V3_13	Immunological test (ELFA)	AX	BIOMERIEUX	AX	BioMérieux Vidas	S1	14.4	17.9	nmol/L
2021-T1	testosterone	V3_13	Immunological test (ELFA)	AX	BIOMERIEUX	AX	BioMérieux Vidas	S2	2.84	5.08	nmol/L
2021-T1	testosterone	V3_15	other method	AX	BIOMERIEUX	AX	BioMérieux Vidas	S1	14.6	17.9	nmol/L
2021-T1	testosterone	V3_15	other method	AX	BIOMERIEUX	AX	BioMérieux Vidas	S2	3.05	5.08	nmol/L
2021-T1	testosterone	V3_190	Immunological test (FIA)	AX	BIOMERIEUX	AX	BioMérieux Vidas	S1	16.2	17.9	nmol/L
2021-T1	testosterone	V3_190	Immunological test (FIA)	AX	BIOMERIEUX	AX	BioMérieux Vidas	S2	3.22	5.08	nmol/L
2021-T1	testosterone	V3_16	Immunological test (FIA)	AX	BIOMERIEUX	AX	BioMérieux Vidas	S1	14.7	17.9	nmol/L
2021-T1	testosterone	V3_16	Immunological test (FIA)	AX	BIOMERIEUX	AX	BioMérieux Vidas	S2	2.74	5.08	nmol/L
2021-T1	testosterone	V3_17	Immunological test (ELFA)	AX	BIOMERIEUX	AX	BioMérieux Vidas	S1	15.9	17.9	nmol/L
2021-T1	testosterone	V3_17	Immunological test (ELFA)	AX	BIOMERIEUX	AX	BioMérieux Vidas	S2	2.91	5.08	nmol/L
2021-T1	testosterone	V3_118	Immunological test (ELFA)	AX	BIOMERIEUX	AX	BioMérieux Vidas	S1	16.2	17.9	nmol/L
2021-T1	testosterone	V3_118	Immunological test (ELFA)	AX	BIOMERIEUX	AX	BioMérieux Vidas	S2	2.95	5.08	nmol/L
2021-T1	testosterone	V3_18	Immunological test (FIA)	AX	BIOMERIEUX	AX	BioMérieux Vidas	S1	16.7	17.9	nmol/L
2021-T1	testosterone	V3_18	Immunological test (FIA)	AX	BIOMERIEUX	AX	BioMérieux Vidas	S2	3.26	5.08	nmol/L
2021-T1	testosterone	V3_140	Immunological test (ELFA)	AX	BIOMERIEUX	AX	BioMérieux Vidas	S1	14.8	17.9	nmol/L
2021-T1	testosterone	V3_140	Immunological test (ELFA)	AX	BIOMERIEUX	AX	BioMérieux Vidas	S2	2.81	5.08	nmol/L
2021-T1	testosterone	V3_19	Immunological test (ELFA)	AX	BIOMERIEUX	AX	BioMérieux Vidas	S1	13.8	17.9	nmol/L
2021-T1	testosterone	V3_19	Immunological test (ELFA)	AX	BIOMERIEUX	AX	BioMérieux Vidas	S2	2.95	5.08	nmol/L
2021-T1	testosterone	V3_20	Immunological test (FIA)	AX	BIOMERIEUX	AX	BioMérieux Vidas	S1	15.8	17.9	nmol/L
2021-T1	testosterone	V3_20	Immunological test (FIA)	AX	BIOMERIEUX	AX	BioMérieux Vidas	S2	3.02	5.08	nmol/L
2021-T1	testosterone	V3_21	Immunological test (ELFA)	AX	BIOMERIEUX	AX	BioMérieux Vidas	S1	15	17.9	nmol/L
2021-T1	testosterone	V3_21	Immunological test (ELFA)	AX	BIOMERIEUX	AX	BioMérieux Vidas	S2	3.02	5.08	nmol/L
2021-T1	testosterone	V3_24	Immunological test (LEIA)	BE	BECKMAN COULTER	others	Beckman Unicel DX-System	S1	15.9	17.9	nmol/L
2021-T1	testosterone	V3_24	Immunological test (LEIA)	BE	BECKMAN COULTER	others	Beckman Unicel DX-System	S2	4.51	5.08	nmol/L
2021-T1	testosterone	V3_25	Immunological test (CLIA)	BE	BECKMAN COULTER	others	Beckman Unicel DX-System	S1	15.3	17.9	nmol/L
2021-T1	testosterone	V3_25	Immunological test (CLIA)	BE	BECKMAN COULTER	others	Beckman Unicel DX-System	S2	4.13	5.08	nmol/L
2021-T1	testosterone	V3_26	Immunological test (CLIA)	BE	BECKMAN COULTER	others	Beckman Unicel DX-System	S1	15.3	17.9	nmol/L
2021-T1	testosterone	V3_26	Immunological test (CLIA)	BE	BECKMAN COULTER	others	Beckman Unicel DX-System	S2	4.23	5.08	nmol/L
2021-T1	testosterone	V3_27	Immunological test (CLIA)	BE	BECKMAN COULTER	others	Beckman Access	S1	17.5	17.9	nmol/L
2021-T1	testosterone	V3_27	Immunological test (CLIA)	BE	BECKMAN COULTER	others	Beckman Access	S2	4.92	5.08	nmol/L
2021-T1	testosterone	V3_28	Immunological test (LEIA)	BE	BECKMAN COULTER	others	Beckman Unicel DX-System	S1	15.6	17.9	nmol/L
2021-T1	testosterone	V3_28	Immunological test (LEIA)	BE	BECKMAN COULTER	others	Beckman Unicel DX-System	S2	4.17	5.08	nmol/L
2021-T1	testosterone	V3_216	Immunological test (CLIA)	BE	BECKMAN COULTER	others	Beckman Unicel DX-System	S1	15.7	17.9	nmol/L
2021-T1	testosterone	V3_216	Immunological test (CLIA)	BE	BECKMAN COULTER	others	Beckman Unicel DX-System	S2	4.54	5.08	nmol/L
2021-T1	testosterone	V3_29	Immunological test (CLIA)	BE	BECKMAN COULTER	others	Beckman Unicel DX-System	S1	14.7	17.9	nmol/L
2021-T1	testosterone	V3_29	Immunological test (CLIA)	BE	BECKMAN COULTER	others	Beckman Unicel DX-System	S2	3.92	5.08	nmol/L
2021-T1	testosterone	V3_30	Immunological test (CLIA)	BE	BECKMAN COULTER	others	Beckman Unicel DX-System	S1	16.6	17.9	nmol/L
2021-T1	testosterone	V3_30	Immunological test (CLIA)	BE	BECKMAN COULTER	others	Beckman Unicel DX-System	S2	4.85	5.08	nmol/L
2021-T1	testosterone	V3_31	Immunological test (CLIA)	BE	BECKMAN COULTER	others	Beckman Unicel DX-System	S1	14.4	17.9	nmol/L
2021-T1	testosterone	V3_31	Immunological test (CLIA)	BE	BECKMAN COULTER	others	Beckman Unicel DX-System	S2	4.75	5.08	nmol/L
2021-T1	testosterone	V3_32	Immunological test (LEIA)	BE	BECKMAN COULTER	others	Beckman Access	S1	18	17.9	nmol/L
2021-T1	testosterone	V3_32	Immunological test (LEIA)	BE	BECKMAN COULTER	others	Beckman Access	S2	5.2	5.08	nmol/L
2021-T1	testosterone	V3_33	Immunological test (CLIA)	SI (BG)	SIEMENS (Bayer Health)	SI (BG)	Siemens (Bayer Healthcare) Centaur	S1	16.2	17.9	nmol/L
2021-T1	testosterone	V3_33	Immunological test (CLIA)	SI (BG)	SIEMENS (Bayer Health)	SI (BG)	Siemens (Bayer Healthcare) Centaur	S2	4.23	5.08	nmol/L
2021-T1	testosterone	V3_34	Immunological test (LIA)	SI (BG)	SIEMENS (Bayer Health)	SI (BG)	Siemens (Bayer Healthcare) Centaur	S1	15.5	17.9	nmol/L
2021-T1	testosterone	V3_34	Immunological test (LIA)	SI (BG)	SIEMENS (Bayer Health)	SI (BG)	Siemens (Bayer Healthcare) Centaur	S2	3.95	5.08	nmol/L
2021-T1	testosterone	V3_35	Immunological test (CLIA)	SI (BG)	SIEMENS (Bayer Health)	SI (BG)	Siemens Advia Centaur XP	S1	14.8	17.9	nmol/L
2021-T1	testosterone	V3_35	Immunological test (CLIA)	SI (BG)	SIEMENS (Bayer Health)	SI (BG)	Siemens Advia Centaur XP	S2	3.95	5.08	nmol/L
2021-T1	testosterone	V3_36	Immunological test (CLIA)	SI (BG)	SIEMENS (Bayer Health)	SI (BG)	Siemens (Bayer Healthcare) Centaur	S1	15.6	17.9	nmol/L
2021-T1	testosterone	V3_36	Immunological test (CLIA)	SI (BG)	SIEMENS (Bayer Health)	SI (BG)	Siemens (Bayer Healthcare) Centaur	S2	4.05	5.08	nmol/L
2021-T1	testosterone	V3_37	Immunological test (CLIA)	SI (BG)	SIEMENS (Bayer Health)	SI (BG)	other systems	S1	16.3	17.9	nmol/L
2021-T1	testosterone	V3_37	Immunological test (CLIA)	SI (BG)	SIEMENS (Bayer Health)	SI (BG)	other systems	S2	4.44	5.08	nmol/L
2021-T1	testosterone	V3_38	Immunological test (CLIA)	SI (BG)	SIEMENS (Bayer Health)	SI (BG)	Siemens (Bayer Healthcare) Centaur	S1	15	17.9	nmol/L
2021-T1	testosterone	V3_38	Immunological test (CLIA)	SI (BG)	SIEMENS (Bayer Health)	SI (BG)	Siemens (Bayer Healthcare) Centaur	S2	4.4	5.08	nmol/L
2021-T1	testosterone	V3_40	Immunological test (LIA)	SI (BG)	SIEMENS (Bayer Health)	SI (BG)	Siemens (Bayer Healthcare) Centaur	S1	15.5	17.9	nmol/L
2021-T1	testosterone	V3_40	Immunological test (LIA)	SI (BG)	SIEMENS (Bayer Health)	SI (BG)	Siemens (Bayer Healthcare) Centaur	S2	4.09	5.08	nmol/L
2021-T1	testosterone	V3_169	Immunological test (CLIA)	SI	SIEMENS MED.SOLUT.DIAG	others	Siemens: Atellica IM	S1	15.7	17.9	nmol/L
2021-T1	testosterone	V3_169	Immunological test (CLIA)	SI	SIEMENS MED.SOLUT.DIAG	others	Siemens: Atellica IM	S2	3.57	5.08	nmol/L
2021-T1	testosterone	V3_39	Immunological test (CLIA)	SI	SIEMENS MED.SOLUT.DIAG	others	Siemens: Atellica IM	S1	17.8	17.9	nmol/L
2021-T1	testosterone	V3_39	Immunological test (CLIA)	SI	SIEMENS MED.SOLUT.DIAG	others	Siemens: Atellica IM	S2	4.06	5.08	nmol/L
2021-T1	testosterone	V3_44	Immunological test (LEIA)	SI (DG)	SIEMENS (DPC Biermann)	SI (DG)	other systems	S1	17.3	17.9	nmol/L
2021-T1	testosterone	V3_44	Immunological test (LEIA)	SI (DG)	SIEMENS (DPC Biermann)	SI (DG)	other systems	S2	5.13	5.08	nmol/L
2021-T1	testosterone	V3_45	Immunological test (LEIA)	SI (DG)	SIEMENS (DPC Biermann)	SI (DG)	Siemens (DPC Biermann) Immulite 2000	S1	15.1	17.9	nmol/L
2021-T1	testosterone	V3_45	Immunological test (LEIA)	SI (DG)	SIEMENS (DPC Biermann)	SI (DG)	Siemens (DPC Biermann) Immulite 2000	S2	4.85	5.08	nmol/L
2021-T1	testosterone	V3_46	Immunological test (CLIA)	SI (DG)	SIEMENS (DPC Biermann)	SI (DG)	Siemens (DPC Biermann) Immulite	S1	22.4	17.9	nmol/L
2021-T1	testosterone	V3_46	Immunological test (CLIA)	SI (DG)	SIEMENS (DPC Biermann)	SI (DG)	Siemens (DPC Biermann) Immulite	S2	6.45	5.08	nmol/L
2021-T1	testosterone	V3_47	Immunological test (LEIA)	SI (DG)	SIEMENS (DPC Biermann)	SI (DG)	Siemens (DPC Biermann) Immulite 2000	S1	16.2	17.9	nmol/L
2021-T1	testosterone	V3_47	Immunological test (LEIA)	SI (DG)	SIEMENS (DPC Biermann)	SI (DG)	Siemens (DPC Biermann) Immulite 2000	S2	4.2	5.08	nmol/L
2021-T1	testosterone	V3_205	Immunological test (CMIA)	SI (DG)	SIEMENS (DPC Biermann)	SI (DG)	Siemens (DPC Biermann) Immulite	S1	18.4	17.9	nmol/L
2021-T1	testosterone	V3_205	Immunological test (CMIA)	SI (DG)	SIEMENS (DPC Biermann)	SI (DG)	Siemens (DPC Biermann) Immulite	S2	5.76	5.08	nmol/L
2021-T1	testosterone	V3_50	Immunological test (CLIA)	SI (DG)	SIEMENS (DPC Biermann)	SI (DG)	Siemens (DPC Biermann) Immulite 2000	S1	16.7	17.9	nmol/L
2021-T1	testosterone	V3_50	Immunological test (CLIA)	SI (DG)	SIEMENS (DPC Biermann)	SI (DG)	Siemens (DPC Biermann) Immulite 2000	S2	4.51	5.08	nmol/L
2021-T1	testosterone	V3_52	Immunological test (ECLIA)	RO	ROCHE DIAGNOSTICS	RO	Roche Cobas (8000) System (e801)	S1	5.28	17.9	nmol/L
2021-T1	testosterone	V3_52	Immunological test (ECLIA)	RO	ROCHE DIAGNOSTICS	RO	Roche Cobas (8000) System (e801)	S2	1.42	5.08	nmol/L
2021-T1	testosterone	V3_53	Immunological test (ECLIA)	RO	ROCHE DIAGNOSTICS	RO	Roche Cobas (8000) System (e801)	S1	18.4	17.9	nmol/L
2021-T1	testosterone	V3_53	Immunological test (ECLIA)	RO	ROCHE DIAGNOSTICS	RO	Roche Cobas (8000) System (e801)	S2	4.96	5.08	nmol/L
2021-T1	testosterone	V3_54	Immunological test (ECLIA)	RO	ROCHE DIAGNOSTICS	RO	Roche Cobas e411	S1	19.9	17.9	nmol/L
2021-T1	testosterone	V3_54	Immunological test (ECLIA)	RO	ROCHE DIAGNOSTICS	RO	Roche Cobas e411	S2	5.42	5.08	nmol/L
2021-T1	testosterone	V3_55	Immunological test (MEIA)	RO	ROCHE DIAGNOSTICS	RO	other systems	S1	19.5	17.9	nmol/L
2021-T1	testosterone	V3_55	Immunological test (MEIA)	RO	ROCHE DIAGNOSTICS	RO	other systems	S2	5.3	5.08	nmol/L
2021-T1	testosterone	V3_56	Immunological test (ECLIA)	RO	ROCHE DIAGNOSTICS	RO	Roche Cobas (8000) System (e801)	S1	18.5	17.9	nmol/L
2021-T1	testosterone	V3_56	Immunological test (ECLIA)	RO	ROCHE DIAGNOSTICS	RO	Roche Cobas (8000) System (e801)	S2	4.92	5.08	nmol/L
2021-T1	testosterone	V3_57	Immunological test (ECLIA)	RO	ROCHE DIAGNOSTICS	RO	Roche Cobas (8000) System (e801)	S1	19	17.9	nmol/L
2021-T1	testosterone	V3_57	Immunological test (ECLIA)	RO	ROCHE DIAGNOSTICS	RO	Roche Cobas (8000) System (e801)	S2	4.89	5.08	nmol/L
2021-T1	testosterone	V3_58	Immunological test (ECLIA)	RO	ROCHE DIAGNOSTICS	RO	Roche Elecsys-systems/Cobas e602	S1	21.1	17.9	nmol/L
2021-T1	testosterone	V3_58	Immunological test (ECLIA)	RO	ROCHE DIAGNOSTICS	RO	Roche Elecsys-systems/Cobas e602	S2	5.65	5.08	nmol/L
2021-T1	testosterone	V3_59	Immunological test (ECLIA)	RO	ROCHE DIAGNOSTICS	RO	Roche Cobas (8000) System (e801)	S1	18.3	17.9	nmol/L
2021-T1	testosterone	V3_59	Immunological test (ECLIA)	RO	ROCHE DIAGNOSTICS	RO	Roche Cobas (8000) System (e801)	S2	4.99	5.08	nmol/L
2021-T1	testosterone	V3_60	Immunological test (ECLIA)	RO	ROCHE DIAGNOSTICS	RO	Roche Cobas (8000) System (e801)	S1	19.9	17.9	nmol/L
2021-T1	testosterone	V3_60	Immunological test (ECLIA)	RO	ROCHE DIAGNOSTICS	RO	Roche Cobas (8000) System (e801)	S2	5.2	5.08	nmol/L
2021-T1	testosterone	V3_63	Immunological test (ECLIA)	RO	ROCHE DIAGNOSTICS	RO	Roche Elecsys-systems/Cobas e602	S1	19.1	17.9	nmol/L
2021-T1	testosterone	V3_63	Immunological test (ECLIA)	RO	ROCHE DIAGNOSTICS	RO	Roche Elecsys-systems/Cobas e602	S2	5.2	5.08	nmol/L
2021-T1	testosterone	V3_66	Immunological test (ECLIA)	RO	ROCHE DIAGNOSTICS	RO	Roche Cobas (6000) System (c501/502/e601)	S1	17.3	17.9	nmol/L
2021-T1	testosterone	V3_66	Immunological test (ECLIA)	RO	ROCHE DIAGNOSTICS	RO	Roche Cobas (6000) System (c501/502/e601)	S2	4.72	5.08	nmol/L
2021-T1	testosterone	V3_67	Immunological test (ECLIA)	RO	ROCHE DIAGNOSTICS	RO	Roche Cobas (6000) System (c501/502/e601)	S1	17.9	17.9	nmol/L
2021-T1	testosterone	V3_67	Immunological test (ECLIA)	RO	ROCHE DIAGNOSTICS	RO	Roche Cobas (6000) System (c501/502/e601)	S2	4.75	5.08	nmol/L
2021-T1	testosterone	V3_68	Immunological test (ECLIA)	RO	ROCHE DIAGNOSTICS	RO	Roche Cobas (6000) System (c501/502/e601)	S1	18.8	17.9	nmol/L
2021-T1	testosterone	V3_68	Immunological test (ECLIA)	RO	ROCHE DIAGNOSTICS	RO	Roche Cobas (6000) System (c501/502/e601)	S2	5.06	5.08	nmol/L
2021-T1	testosterone	V3_69	Immunological test (ECLIA)	RO	ROCHE DIAGNOSTICS	RO	Roche Cobas (8000) System (e801)	S1	18.8	17.9	nmol/L
2021-T1	testosterone	V3_69	Immunological test (ECLIA)	RO	ROCHE DIAGNOSTICS	RO	Roche Cobas (8000) System (e801)	S2	5.1	5.08	nmol/L
2021-T1	testosterone	V3_70	Immunological test (ECLIA)	RO	ROCHE DIAGNOSTICS	RO	Roche Cobas e411	S1	18.9	17.9	nmol/L
2021-T1	testosterone	V3_70	Immunological test (ECLIA)	RO	ROCHE DIAGNOSTICS	RO	Roche Cobas e411	S2	4.99	5.08	nmol/L
2021-T1	testosterone	V3_71	Immunological test (ECLIA)	RO	ROCHE DIAGNOSTICS	RO	Roche Cobas (6000) System (c501/502/e601)	S1	19.8	17.9	nmol/L
2021-T1	testosterone	V3_71	Immunological test (ECLIA)	RO	ROCHE DIAGNOSTICS	RO	Roche Cobas (6000) System (c501/502/e601)	S2	5.27	5.08	nmol/L
2021-T1	testosterone	V3_72	Immunological test (ECLIA)	RO	ROCHE DIAGNOSTICS	RO	Roche Cobas (8000) System (e801)	S1	19.1	17.9	nmol/L
2021-T1	testosterone	V3_72	Immunological test (ECLIA)	RO	ROCHE DIAGNOSTICS	RO	Roche Cobas (8000) System (e801)	S2	5.2	5.08	nmol/L
2021-T1	testosterone	V3_73	Immunological test (ECLIA)	RO	ROCHE DIAGNOSTICS	RO	Roche Cobas (6000) System (c501/502/e601)	S1	19.1	17.9	nmol/L
2021-T1	testosterone	V3_73	Immunological test (ECLIA)	RO	ROCHE DIAGNOSTICS	RO	Roche Cobas (6000) System (c501/502/e601)	S2	4.85	5.08	nmol/L
2021-T1	testosterone	V3_74	Immunological test (ECLIA)	RO	ROCHE DIAGNOSTICS	RO	Roche Cobas e411	S1	20.1	17.9	nmol/L
2021-T1	testosterone	V3_74	Immunological test (ECLIA)	RO	ROCHE DIAGNOSTICS	RO	Roche Cobas e411	S2	4.85	5.08	nmol/L
2021-T1	testosterone	V3_75	Immunological test (ECLIA)	RO	ROCHE DIAGNOSTICS	RO	Roche Cobas (8000) System (e801)	S1	20	17.9	nmol/L
2021-T1	testosterone	V3_75	Immunological test (ECLIA)	RO	ROCHE DIAGNOSTICS	RO	Roche Cobas (8000) System (e801)	S2	5.44	5.08	nmol/L
2021-T1	testosterone	V3_76	Immunological test (ECLIA)	RO	ROCHE DIAGNOSTICS	RO	Roche Cobas (8000) System (e801)	S1	20.1	17.9	nmol/L
2021-T1	testosterone	V3_76	Immunological test (ECLIA)	RO	ROCHE DIAGNOSTICS	RO	Roche Cobas (8000) System (e801)	S2	5.37	5.08	nmol/L
2021-T1	testosterone	V3_77	Immunological test (ECLIA)	RO	ROCHE DIAGNOSTICS	RO	Roche Elecsys-systems/Cobas e602	S1	66.9	17.9	nmol/L
2021-T1	testosterone	V3_77	Immunological test (ECLIA)	RO	ROCHE DIAGNOSTICS	RO	Roche Elecsys-systems/Cobas e602	S2	17.3	5.08	nmol/L
2021-T1	testosterone	V3_78	Immunological test (ECLIA)	RO	ROCHE DIAGNOSTICS	RO	Roche Elecsys-systems/Cobas e602	S1	19.2	17.9	nmol/L
2021-T1	testosterone	V3_78	Immunological test (ECLIA)	RO	ROCHE DIAGNOSTICS	RO	Roche Elecsys-systems/Cobas e602	S2	4.92	5.08	nmol/L
2021-T1	testosterone	V3_79	Immunological test (ECLIA)	RO	ROCHE DIAGNOSTICS	RO	Roche Cobas (8000) System (e801)	S1	18.4	17.9	nmol/L
2021-T1	testosterone	V3_79	Immunological test (ECLIA)	RO	ROCHE DIAGNOSTICS	RO	Roche Cobas (8000) System (e801)	S2	5	5.08	nmol/L
2021-T1	testosterone	V3_80	Immunological test (ECLIA)	RO	ROCHE DIAGNOSTICS	RO	Roche Cobas (6000) System (c501/502/e601)	S1	19.1	17.9	nmol/L
2021-T1	testosterone	V3_80	Immunological test (ECLIA)	RO	ROCHE DIAGNOSTICS	RO	Roche Cobas (6000) System (c501/502/e601)	S2	5.17	5.08	nmol/L
2021-T1	testosterone	V3_81	Immunological test (ECLIA)	RO	ROCHE DIAGNOSTICS	RO	Roche Cobas (8000) System (e801)	S1	20	17.9	nmol/L
2021-T1	testosterone	V3_81	Immunological test (ECLIA)	RO	ROCHE DIAGNOSTICS	RO	Roche Cobas (8000) System (e801)	S2	5.1	5.08	nmol/L
2021-T1	testosterone	V3_82	Immunological test (ECLIA)	RO	ROCHE DIAGNOSTICS	RO	Roche Cobas (6000) System (c501/502/e601)	S1	19.6	17.9	nmol/L
2021-T1	testosterone	V3_82	Immunological test (ECLIA)	RO	ROCHE DIAGNOSTICS	RO	Roche Cobas (6000) System (c501/502/e601)	S2	5.12	5.08	nmol/L
2021-T1	testosterone	V3_83	Immunological test (ECLIA)	RO	ROCHE DIAGNOSTICS	RO	Roche Cobas (6000) System (c501/502/e601)	S1	16.5	17.9	nmol/L
2021-T1	testosterone	V3_83	Immunological test (ECLIA)	RO	ROCHE DIAGNOSTICS	RO	Roche Cobas (6000) System (c501/502/e601)	S2	4.47	5.08	nmol/L
2021-T1	testosterone	V3_84	Immunological test (ECLIA)	RO	ROCHE DIAGNOSTICS	RO	Roche Cobas (6000) System (c501/502/e601)	S1	19.1	17.9	nmol/L
2021-T1	testosterone	V3_84	Immunological test (ECLIA)	RO	ROCHE DIAGNOSTICS	RO	Roche Cobas (6000) System (c501/502/e601)	S2	5.27	5.08	nmol/L
2021-T1	testosterone	V3_85	Immunological test (ECLIA)	RO	ROCHE DIAGNOSTICS	RO	Roche Cobas (8000) System (e801)	S1	17.9	17.9	nmol/L
2021-T1	testosterone	V3_85	Immunological test (ECLIA)	RO	ROCHE DIAGNOSTICS	RO	Roche Cobas (8000) System (e801)	S2	4.8	5.08	nmol/L
2021-T1	testosterone	V3_86	Immunological test (ECLIA)	RO	ROCHE DIAGNOSTICS	RO	Roche Cobas (8000) System (e801)	S1	18.2	17.9	nmol/L
2021-T1	testosterone	V3_86	Immunological test (ECLIA)	RO	ROCHE DIAGNOSTICS	RO	Roche Cobas (8000) System (e801)	S2	4.78	5.08	nmol/L
2021-T1	testosterone	V3_88	Immunological test (ECLIA)	RO	ROCHE DIAGNOSTICS	RO	Roche Cobas (8000) System (e801)	S1	19.3	17.9	nmol/L
2021-T1	testosterone	V3_88	Immunological test (ECLIA)	RO	ROCHE DIAGNOSTICS	RO	Roche Cobas (8000) System (e801)	S2	5.13	5.08	nmol/L
2021-T1	testosterone	V3_89	Immunological test (ECLIA)	RO	ROCHE DIAGNOSTICS	RO	Roche Cobas (8000) System (e801)	S1	19.7	17.9	nmol/L
2021-T1	testosterone	V3_89	Immunological test (ECLIA)	RO	ROCHE DIAGNOSTICS	RO	Roche Cobas (8000) System (e801)	S2	4.99	5.08	nmol/L
2021-T1	testosterone	V3_90	Immunological test (ECLIA)	RO	ROCHE DIAGNOSTICS	RO	Roche Cobas (8000) System (e801)	S1	18	17.9	nmol/L
2021-T1	testosterone	V3_90	Immunological test (ECLIA)	RO	ROCHE DIAGNOSTICS	RO	Roche Cobas (8000) System (e801)	S2	4.89	5.08	nmol/L
2021-T1	testosterone	V3_91	Immunological test (ECLIA)	RO	ROCHE DIAGNOSTICS	RO	Roche Elecsys-systems/Cobas e602	S1	20.2	17.9	nmol/L
2021-T1	testosterone	V3_91	Immunological test (ECLIA)	RO	ROCHE DIAGNOSTICS	RO	Roche Elecsys-systems/Cobas e602	S2	5.47	5.08	nmol/L
2021-T1	testosterone	V3_92	Immunological test (ECLIA)	RO	ROCHE DIAGNOSTICS	RO	Roche Cobas (8000) System (e801)	S1	17.3	17.9	nmol/L
2021-T1	testosterone	V3_92	Immunological test (ECLIA)	RO	ROCHE DIAGNOSTICS	RO	Roche Cobas (8000) System (e801)	S2	4.72	5.08	nmol/L
2021-T1	testosterone	V3_93	Immunological test (ECLIA)	RO	ROCHE DIAGNOSTICS	RO	Roche Cobas (6000) System (c501/502/e601)	S1	18.5	17.9	nmol/L
2021-T1	testosterone	V3_93	Immunological test (ECLIA)	RO	ROCHE DIAGNOSTICS	RO	Roche Cobas (6000) System (c501/502/e601)	S2	5.12	5.08	nmol/L
2021-T1	testosterone	V3_95	Immunological test (ECLIA)	RO	ROCHE DIAGNOSTICS	RO	Roche Cobas (8000) System (e801)	S1	19.2	17.9	nmol/L
2021-T1	testosterone	V3_95	Immunological test (ECLIA)	RO	ROCHE DIAGNOSTICS	RO	Roche Cobas (8000) System (e801)	S2	5.31	5.08	nmol/L
2021-T1	testosterone	V3_96	Immunological test (ECLIA)	RO	ROCHE DIAGNOSTICS	RO	Roche Cobas (6000) System (c501/502/e601)	S1	16.9	17.9	nmol/L
2021-T1	testosterone	V3_96	Immunological test (ECLIA)	RO	ROCHE DIAGNOSTICS	RO	Roche Cobas (6000) System (c501/502/e601)	S2	4.58	5.08	nmol/L
2021-T1	testosterone	V3_97	Immunological test (ECLIA)	RO	ROCHE DIAGNOSTICS	RO	Roche: other devices	S1	21.8	17.9	nmol/L
2021-T1	testosterone	V3_97	Immunological test (ECLIA)	RO	ROCHE DIAGNOSTICS	RO	Roche: other devices	S2	4.78	5.08	nmol/L
2021-T1	testosterone	V3_98	Immunological test (ECLIA)	RO	ROCHE DIAGNOSTICS	RO	Roche Cobas (8000) System (e801)	S1	18.5	17.9	nmol/L
2021-T1	testosterone	V3_98	Immunological test (ECLIA)	RO	ROCHE DIAGNOSTICS	RO	Roche Cobas (8000) System (e801)	S2	4.96	5.08	nmol/L
2021-T1	testosterone	V3_99	Immunological test (ECLIA)	RO	ROCHE DIAGNOSTICS	RO	Roche Cobas (8000) System (e801)	S1	18.4	17.9	nmol/L
2021-T1	testosterone	V3_99	Immunological test (ECLIA)	RO	ROCHE DIAGNOSTICS	RO	Roche Cobas (8000) System (e801)	S2	4.75	5.08	nmol/L
2021-T1	testosterone	V3_100	Immunological test (ECLIA)	RO	ROCHE DIAGNOSTICS	RO	Roche Cobas e411	S1	18.6	17.9	nmol/L
2021-T1	testosterone	V3_100	Immunological test (ECLIA)	RO	ROCHE DIAGNOSTICS	RO	Roche Cobas e411	S2	5.13	5.08	nmol/L
2021-T1	testosterone	V3_161	Immunological test (ECLIA)	RO	ROCHE DIAGNOSTICS	RO	Roche Cobas (8000) System (e801)	S1	17.8	17.9	nmol/L
2021-T1	testosterone	V3_161	Immunological test (ECLIA)	RO	ROCHE DIAGNOSTICS	RO	Roche Cobas (8000) System (e801)	S2	4.89	5.08	nmol/L
2021-T1	testosterone	V3_101	Immunological test (ECLIA)	RO	ROCHE DIAGNOSTICS	RO	Roche Cobas (8000) System (e801)	S1	18.7	17.9	nmol/L
2021-T1	testosterone	V3_101	Immunological test (ECLIA)	RO	ROCHE DIAGNOSTICS	RO	Roche Cobas (8000) System (e801)	S2	5.2	5.08	nmol/L
2021-T1	testosterone	V3_217	Immunological test (ECLIA)	RO	ROCHE DIAGNOSTICS	RO	Roche Cobas (6000) System (c501/502/e601)	S1	19	17.9	nmol/L
2021-T1	testosterone	V3_217	Immunological test (ECLIA)	RO	ROCHE DIAGNOSTICS	RO	Roche Cobas (6000) System (c501/502/e601)	S2	5	5.08	nmol/L
2021-T1	testosterone	V3_102	Immunological test (ECLIA)	RO	ROCHE DIAGNOSTICS	RO	Roche: other devices	S1	19	17.9	nmol/L
2021-T1	testosterone	V3_102	Immunological test (ECLIA)	RO	ROCHE DIAGNOSTICS	RO	Roche: other devices	S2	5.07	5.08	nmol/L
2021-T1	testosterone	V3_103	Immunological test (ECLIA)	RO	ROCHE DIAGNOSTICS	RO	Roche Elecsys-systems/Cobas e602	S1	19.6	17.9	nmol/L
2021-T1	testosterone	V3_103	Immunological test (ECLIA)	RO	ROCHE DIAGNOSTICS	RO	Roche Elecsys-systems/Cobas e602	S2	5.51	5.08	nmol/L
2021-T1	testosterone	V3_104	Immunological test (CLIA)	RO	ROCHE DIAGNOSTICS	RO	Roche Cobas (6000) System (c501/502/e601)	S1	19.7	17.9	nmol/L
2021-T1	testosterone	V3_104	Immunological test (CLIA)	RO	ROCHE DIAGNOSTICS	RO	Roche Cobas (6000) System (c501/502/e601)	S2	5.37	5.08	nmol/L
2021-T1	testosterone	V3_105	Immunological test (ECLIA)	RO	ROCHE DIAGNOSTICS	RO	Roche Cobas e411	S1	17.6	17.9	nmol/L
2021-T1	testosterone	V3_105	Immunological test (ECLIA)	RO	ROCHE DIAGNOSTICS	RO	Roche Cobas e411	S2	4.91	5.08	nmol/L
2021-T1	testosterone	V3_106	Immunological test (ECLIA)	RO	ROCHE DIAGNOSTICS	RO	Roche Cobas e411	S1	17.4	17.9	nmol/L
2021-T1	testosterone	V3_106	Immunological test (ECLIA)	RO	ROCHE DIAGNOSTICS	RO	Roche Cobas e411	S2	4.58	5.08	nmol/L
2021-T1	testosterone	V3_166	Immunological test (ECLIA)	RO	ROCHE DIAGNOSTICS	RO	Roche Cobas e411	S1	16.5	17.9	nmol/L
2021-T1	testosterone	V3_166	Immunological test (ECLIA)	RO	ROCHE DIAGNOSTICS	RO	Roche Cobas e411	S2	4.4	5.08	nmol/L
2021-T1	testosterone	V3_167	Immunological test (ECLIA)	RO	ROCHE DIAGNOSTICS	RO	Roche Cobas (6000) System (c501/502/e601)	S1	17.6	17.9	nmol/L
2021-T1	testosterone	V3_167	Immunological test (ECLIA)	RO	ROCHE DIAGNOSTICS	RO	Roche Cobas (6000) System (c501/502/e601)	S2	4.82	5.08	nmol/L
2021-T1	testosterone	V3_107	LC-MS	ZX	in-house	others	other systems	S1	18	17.9	nmol/L
2021-T1	testosterone	V3_107	LC-MS	ZX	in-house	others	other systems	S2	5	5.08	nmol/L
2021-T1	testosterone	V3_108	LC-MS	ZX	in-house	others	other systems	S1	15.5	17.9	nmol/L
2021-T1	testosterone	V3_108	LC-MS	ZX	in-house	others	other systems	S2	4.65	5.08	nmol/L
2021-T1	testosterone	V3_109	Immunological test (CLIA)	ZY	other manufacturers	others	other systems	S1	11.6	17.9	nmol/L
2021-T1	testosterone	V3_109	Immunological test (CLIA)	ZY	other manufacturers	others	other systems	S2	2.05	5.08	nmol/L
2021-T1	testosterone	V3_110	LC-MS/MS	ZX	in-house	others	other systems	S1	17.6	17.9	nmol/L
2021-T1	testosterone	V3_110	LC-MS/MS	ZX	in-house	others	other systems	S2	5.26	5.08	nmol/L
2021-T1	testosterone	V3_111	Immunological test (LIA)	TH	TOSOH BIOSCIENCE	TH	Tosoh AIA360	S1	17.2	17.9	nmol/L
2021-T1	testosterone	V3_111	Immunological test (LIA)	TH	TOSOH BIOSCIENCE	TH	Tosoh AIA360	S2	1.92	5.08	nmol/L
2021-T1	testosterone	V3_112	other method	ZY	other manufacturers	others	other systems	S1	19	17.9	nmol/L
2021-T1	testosterone	V3_112	other method	ZY	other manufacturers	others	other systems	S2	5.03	5.08	nmol/L
2021-T1	testosterone	V3_113	Immunological test (FIA)	TH	TOSOH BIOSCIENCE	TH	Tosoh AIA360	S1	16.1	17.9	nmol/L
2021-T1	testosterone	V3_113	Immunological test (FIA)	TH	TOSOH BIOSCIENCE	TH	Tosoh AIA360	S2	3.47	5.08	nmol/L
2021-T1	testosterone	V3_114	Immunological test (CLIA)	DO	DIASORIN	others	Diasorin Liaison XL	S1	12.2	17.9	nmol/L
2021-T1	testosterone	V3_114	Immunological test (CLIA)	DO	DIASORIN	others	Diasorin Liaison XL	S2	2.35	5.08	nmol/L
2021-T1	testosterone	V3_115	Immunological test (CLIA)	FJ	FUJIREBIO	others	other systems	S1	14	17.9	nmol/L
2021-T1	testosterone	V3_115	Immunological test (CLIA)	FJ	FUJIREBIO	others	other systems	S2	3.47	5.08	nmol/L
2021-T1	testosterone	V3_116	Immunological test (MEIA)	TH	TOSOH BIOSCIENCE	TH	Tosoh: other devices	S1	15.6	17.9	nmol/L
2021-T1	testosterone	V3_116	Immunological test (MEIA)	TH	TOSOH BIOSCIENCE	TH	Tosoh: other devices	S2	3.3	5.08	nmol/L
2021-T1	testosterone	V3_210	Radio immunoassay (RIA)	ZY	other manufacturers	others	other systems	S1	18.5	17.9	nmol/L
2021-T1	testosterone	V3_210	Radio immunoassay (RIA)	ZY	other manufacturers	others	other systems	S2	5.75	5.08	nmol/L
2021-T1	testosterone	V3_119	Immunological test (EIA)	TH	TOSOH BIOSCIENCE	TH	Tosoh AIA360	S1	19.2	17.9	nmol/L
2021-T1	testosterone	V3_119	Immunological test (EIA)	TH	TOSOH BIOSCIENCE	TH	Tosoh AIA360	S2	4.13	5.08	nmol/L
2021-T1	testosterone	V3_177	Immunological test (FIA)	BOD	BODITECH	others	BodiTech AFIAS	S1	11.9	17.9	nmol/L
2021-T1	testosterone	V3_177	Immunological test (FIA)	BOD	BODITECH	others	BodiTech AFIAS	S2	6.17	5.08	nmol/L
2021-T1	testosterone	V3_120	LC-MS	CR	CHROMSYSTEMS	others	other systems	S1	11.8	17.9	nmol/L
2021-T1	testosterone	V3_120	LC-MS	CR	CHROMSYSTEMS	others	other systems	S2	3.47	5.08	nmol/L
2021-T1	testosterone	V3_121	Immunological test (CLIA)	ID	IMMUNODIAGNOSTIC SYSTEMS	others	IDS-iSYS	S1	16	17.9	nmol/L
2021-T1	testosterone	V3_121	Immunological test (CLIA)	ID	IMMUNODIAGNOSTIC SYSTEMS	others	IDS-iSYS	S2	4.25	5.08	nmol/L
2021-T1	testosterone	V3_123	LC-MS/MS	BSN	B.S.N. Srl Biological Sales Network	others	other systems	S1	16.2	17.9	nmol/L
2021-T1	testosterone	V3_123	LC-MS/MS	BSN	B.S.N. Srl Biological Sales Network	others	other systems	S2	4.4	5.08	nmol/L
2021-T1	testosterone	V3_189	LC-MS/MS	CR	CHROMSYSTEMS	others	Applied Biosystems - API MS	S1	13.7	17.9	nmol/L
2021-T1	testosterone	V3_189	LC-MS/MS	CR	CHROMSYSTEMS	others	Applied Biosystems - API MS	S2	3.85	5.08	nmol/L
2021-T1	testosterone	V3_124	LC-MS/MS	CR	CHROMSYSTEMS	others	Applied Biosystems - API MS	S1	4.3	17.9	nmol/L
2021-T1	testosterone	V3_124	LC-MS/MS	CR	CHROMSYSTEMS	others	Applied Biosystems - API MS	S2	14	5.08	nmol/L
2021-T1	testosterone	V3_181	Immunological test (EIA)	TH	TOSOH BIOSCIENCE	TH	Tosoh AIA360	S1	17.2	17.9	nmol/L
2021-T1	testosterone	V3_181	Immunological test (EIA)	TH	TOSOH BIOSCIENCE	TH	Tosoh AIA360	S2	3.26	5.08	nmol/L
2021-T3	testosterone	V3_37	Immunological test (CMIA)	AB	ABBOTT	AB	Abbott: Alinity	S1	16.3	17.9	nmol/L
2021-T3	testosterone	V3_37	Immunological test (CMIA)	AB	ABBOTT	AB	Abbott: Alinity	S2	2.81	3.45	nmol/L
2021-T3	testosterone	V3_126	Immunological method	AB	ABBOTT	AB	Abbott: Alinity	S1	20	17.9	nmol/L
2021-T3	testosterone	V3_126	Immunological method	AB	ABBOTT	AB	Abbott: Alinity	S2	3.54	3.45	nmol/L
2021-T3	testosterone	V3_0	Immunological test (CMIA)	AB	ABBOTT	AB	Abbott Architect	S1	19.5	17.9	nmol/L
2021-T3	testosterone	V3_0	Immunological test (CMIA)	AB	ABBOTT	AB	Abbott Architect	S2		3.45	nmol/L
2021-T3	testosterone	V3_1	Immunological test (CMIA)	AB	ABBOTT	AB	Abbott Architect	S1	18.6	17.9	nmol/L
2021-T3	testosterone	V3_1	Immunological test (CMIA)	AB	ABBOTT	AB	Abbott Architect	S2	3.22	3.45	nmol/L
2021-T3	testosterone	V3_2	Immunological test (CMIA)	AB	ABBOTT	AB	Abbott Architect	S1	17.2	17.9	nmol/L
2021-T3	testosterone	V3_2	Immunological test (CMIA)	AB	ABBOTT	AB	Abbott Architect	S2	3.09	3.45	nmol/L
2021-T3	testosterone	V3_3	Immunological test (CMIA)	AB	ABBOTT	AB	Abbott Architect	S1	17.1	17.9	nmol/L
2021-T3	testosterone	V3_3	Immunological test (CMIA)	AB	ABBOTT	AB	Abbott Architect	S2	3.09	3.45	nmol/L
2021-T3	testosterone	V3_4	Immunological test (CMIA)	AB	ABBOTT	AB	Abbott Architect	S1	21.4	17.9	nmol/L
2021-T3	testosterone	V3_4	Immunological test (CMIA)	AB	ABBOTT	AB	Abbott Architect	S2	2.95	3.45	nmol/L
2021-T3	testosterone	V3_6	Immunological test (CMIA)	AB	ABBOTT	AB	Abbott Architect	S1	19	17.9	nmol/L
2021-T3	testosterone	V3_6	Immunological test (CMIA)	AB	ABBOTT	AB	Abbott Architect	S2	3	3.45	nmol/L
2021-T3	testosterone	V3_8	Immunological test (CMIA)	AB	ABBOTT	AB	Abbott Architect	S1	17.5	17.9	nmol/L
2021-T3	testosterone	V3_8	Immunological test (CMIA)	AB	ABBOTT	AB	Abbott Architect	S2	2.88	3.45	nmol/L
2021-T3	testosterone	V3_95	Immunological test (CMIA)	AB	ABBOTT	AB	Abbott: Alinity	S1	18.7	17.9	nmol/L
2021-T3	testosterone	V3_95	Immunological test (CMIA)	AB	ABBOTT	AB	Abbott: Alinity	S2	3.33	3.45	nmol/L
2021-T3	testosterone	V3_10	other method	AB	ABBOTT	AB	Abbott Architect	S1	17.8	17.9	nmol/L
2021-T3	testosterone	V3_10	other method	AB	ABBOTT	AB	Abbott Architect	S2	2.95	3.45	nmol/L
2021-T3	testosterone	V3_131	Immunological test (FIA)	AX	BIOMERIEUX	AX	BioMérieux Vidas	S1	15.5	17.9	nmol/L
2021-T3	testosterone	V3_131	Immunological test (FIA)	AX	BIOMERIEUX	AX	BioMérieux Vidas	S2	2.22	3.45	nmol/L
2021-T3	testosterone	V3_132	Immunological test (FIA)	AX	BIOMERIEUX	AX	BioMérieux Vidas	S1	16.4	17.9	nmol/L
2021-T3	testosterone	V3_132	Immunological test (FIA)	AX	BIOMERIEUX	AX	BioMérieux Vidas	S2	2.05	3.45	nmol/L
2021-T3	testosterone	V3_12	Immunological test (ELFA)	AX	BIOMERIEUX	AX	Siemens (DPC Biermann) Immulite 2000	S1	15.3	17.9	nmol/L
2021-T3	testosterone	V3_12	Immunological test (ELFA)	AX	BIOMERIEUX	AX	Siemens (DPC Biermann) Immulite 2000	S2	3.14	3.45	nmol/L
2021-T3	testosterone	V3_13	Immunological test (ELFA)	AX	BIOMERIEUX	AX	BioMérieux Vidas	S1	17.9	17.9	nmol/L
2021-T3	testosterone	V3_13	Immunological test (ELFA)	AX	BIOMERIEUX	AX	BioMérieux Vidas	S2	2.11	3.45	nmol/L
2021-T3	testosterone	V3_133	other method	AX	BIOMERIEUX	AX	BioMérieux Vidas	S1	16.7	17.9	nmol/L
2021-T3	testosterone	V3_133	other method	AX	BIOMERIEUX	AX	BioMérieux Vidas	S2	2.32	3.45	nmol/L
2021-T3	testosterone	V3_134	Immunological test (ELFA)	AX	BIOMERIEUX	AX	other systems	S1	15.8	17.9	nmol/L
2021-T3	testosterone	V3_134	Immunological test (ELFA)	AX	BIOMERIEUX	AX	other systems	S2	2.39	3.45	nmol/L
2021-T3	testosterone	V3_135	Immunological test (ELFA)	AX	BIOMERIEUX	AX	BioMérieux Vidas	S1	17.8	17.9	nmol/L
2021-T3	testosterone	V3_135	Immunological test (ELFA)	AX	BIOMERIEUX	AX	BioMérieux Vidas	S2	2.53	3.45	nmol/L
2021-T3	testosterone	V3_16	Immunological test (FIA)	AX	BIOMERIEUX	AX	BioMérieux Vidas	S1	15.9	17.9	nmol/L
2021-T3	testosterone	V3_16	Immunological test (FIA)	AX	BIOMERIEUX	AX	BioMérieux Vidas	S2	2.32	3.45	nmol/L
2021-T3	testosterone	V3_17	Immunological test (ELFA)	AX	BIOMERIEUX	AX	BioMérieux Vidas	S1	17.9	17.9	nmol/L
2021-T3	testosterone	V3_17	Immunological test (ELFA)	AX	BIOMERIEUX	AX	BioMérieux Vidas	S2	2.7	3.45	nmol/L
2021-T3	testosterone	V3_137	Immunological test (ELFA)	AX	BIOMERIEUX	AX	BioMérieux Vidas	S1	16.1	17.9	nmol/L
2021-T3	testosterone	V3_137	Immunological test (ELFA)	AX	BIOMERIEUX	AX	BioMérieux Vidas	S2	2.53	3.45	nmol/L
2021-T3	testosterone	V3_18	Immunological test (FIA)	AX	BIOMERIEUX	AX	BioMérieux Vidas	S1	18.1	17.9	nmol/L
2021-T3	testosterone	V3_18	Immunological test (FIA)	AX	BIOMERIEUX	AX	BioMérieux Vidas	S2	2.67	3.45	nmol/L
2021-T3	testosterone	V3_139	Immunological test (ELFA)	AX	BIOMERIEUX	AX	BioMérieux Vidas	S1	16.6	17.9	nmol/L
2021-T3	testosterone	V3_139	Immunological test (ELFA)	AX	BIOMERIEUX	AX	BioMérieux Vidas	S2	2.25	3.45	nmol/L
2021-T3	testosterone	V3_140	Immunological test (ELFA)	AX	BIOMERIEUX	AX	BioMérieux Vidas	S1	17.8	17.9	nmol/L
2021-T3	testosterone	V3_140	Immunological test (ELFA)	AX	BIOMERIEUX	AX	BioMérieux Vidas	S2	2.25	3.45	nmol/L
2021-T3	testosterone	V3_19	Immunological test (ELFA)	AX	BIOMERIEUX	AX	BioMérieux Vidas	S1	15.1	17.9	nmol/L
2021-T3	testosterone	V3_19	Immunological test (ELFA)	AX	BIOMERIEUX	AX	BioMérieux Vidas	S2	2.18	3.45	nmol/L
2021-T3	testosterone	V3_20	Immunological test (FIA)	AX	BIOMERIEUX	AX	BioMérieux Vidas	S1	19.7	17.9	nmol/L
2021-T3	testosterone	V3_20	Immunological test (FIA)	AX	BIOMERIEUX	AX	BioMérieux Vidas	S2	2.77	3.45	nmol/L
2021-T3	testosterone	V3_21	Immunological test (ELFA)	AX	BIOMERIEUX	AX	BioMérieux Vidas	S1	15.4	17.9	nmol/L
2021-T3	testosterone	V3_21	Immunological test (ELFA)	AX	BIOMERIEUX	AX	BioMérieux Vidas	S2	1.94	3.45	nmol/L
2021-T3	testosterone	V3_24	Immunological test (LEIA)	BE	BECKMAN COULTER	others	Beckman Unicel DX-System	S1	15.7	17.9	nmol/L
2021-T3	testosterone	V3_24	Immunological test (LEIA)	BE	BECKMAN COULTER	others	Beckman Unicel DX-System	S2	3.43	3.45	nmol/L
2021-T3	testosterone	V3_25	Immunological test (CLIA)	BE	BECKMAN COULTER	others	Beckman Unicel DX-System	S1	14.4	17.9	nmol/L
2021-T3	testosterone	V3_25	Immunological test (CLIA)	BE	BECKMAN COULTER	others	Beckman Unicel DX-System	S2	3.09	3.45	nmol/L
2021-T3	testosterone	V3_26	Immunological test (CLIA)	BE	BECKMAN COULTER	others	Beckman Unicel DX-System	S1	15.7	17.9	nmol/L
2021-T3	testosterone	V3_26	Immunological test (CLIA)	BE	BECKMAN COULTER	others	Beckman Unicel DX-System	S2	3.74	3.45	nmol/L
2021-T3	testosterone	V3_142	Immunological test (CMIA)	BE	BECKMAN COULTER	others	Beckman Unicel DX-System	S1	17.1	17.9	nmol/L
2021-T3	testosterone	V3_142	Immunological test (CMIA)	BE	BECKMAN COULTER	others	Beckman Unicel DX-System	S2	3.47	3.45	nmol/L
2021-T3	testosterone	V3_27	Immunological test (CLIA)	BE	BECKMAN COULTER	others	Beckman Access	S1	17	17.9	nmol/L
2021-T3	testosterone	V3_27	Immunological test (CLIA)	BE	BECKMAN COULTER	others	Beckman Access	S2	3.78	3.45	nmol/L
2021-T3	testosterone	V3_28	Immunological test (LEIA)	BE	BECKMAN COULTER	others	Beckman Unicel DX-System	S1	15	17.9	nmol/L
2021-T3	testosterone	V3_28	Immunological test (LEIA)	BE	BECKMAN COULTER	others	Beckman Unicel DX-System	S2	2.77	3.45	nmol/L
2021-T3	testosterone	V3_30	Immunological test (CLIA)	BE	BECKMAN COULTER	others	Beckman Unicel DX-System	S1	16.3	17.9	nmol/L
2021-T3	testosterone	V3_30	Immunological test (CLIA)	BE	BECKMAN COULTER	others	Beckman Unicel DX-System	S2	3.47	3.45	nmol/L
2021-T3	testosterone	V3_143	Immunological test (LEIA)	BE	BECKMAN COULTER	others	other systems	S1	16.6	17.9	nmol/L
2021-T3	testosterone	V3_143	Immunological test (LEIA)	BE	BECKMAN COULTER	others	other systems	S2	3.57	3.45	nmol/L
2021-T3	testosterone	V3_218	Immunological test (CLIA)	BE	BECKMAN COULTER	others	Beckman Unicel DX-System	S1	13.9	17.9	nmol/L
2021-T3	testosterone	V3_218	Immunological test (CLIA)	BE	BECKMAN COULTER	others	Beckman Unicel DX-System	S2	3	3.45	nmol/L
2021-T3	testosterone	V3_31	Immunological test (CLIA)	BE	BECKMAN COULTER	others	Beckman Unicel DX-System	S1	14.8	17.9	nmol/L
2021-T3	testosterone	V3_31	Immunological test (CLIA)	BE	BECKMAN COULTER	others	Beckman Unicel DX-System	S2	3.22	3.45	nmol/L
2021-T3	testosterone	V3_144	Immunological test (LEIA)	BE	BECKMAN COULTER	others	Beckman Access	S1	20.8	17.9	nmol/L
2021-T3	testosterone	V3_144	Immunological test (LEIA)	BE	BECKMAN COULTER	others	Beckman Access	S2	4.51	3.45	nmol/L
2021-T3	testosterone	V3_32	Immunological test (LEIA)	BE	BECKMAN COULTER	others	Beckman Access	S1	16.6	17.9	nmol/L
2021-T3	testosterone	V3_32	Immunological test (LEIA)	BE	BECKMAN COULTER	others	Beckman Access	S2	3.47	3.45	nmol/L
2021-T3	testosterone	V3_34	Immunological test (LIA)	SI (BG)	SIEMENS (Bayer Health)	SI (BG)	Siemens (Bayer Healthcare) Centaur	S1	17.7	17.9	nmol/L
2021-T3	testosterone	V3_34	Immunological test (LIA)	SI (BG)	SIEMENS (Bayer Health)	SI (BG)	Siemens (Bayer Healthcare) Centaur	S2	2.25	3.45	nmol/L
2021-T3	testosterone	V3_35	Immunological test (CLIA)	SI (BG)	SIEMENS (Bayer Health)	SI (BG)	Siemens Advia Centaur XP	S1	15.9	17.9	nmol/L
2021-T3	testosterone	V3_35	Immunological test (CLIA)	SI (BG)	SIEMENS (Bayer Health)	SI (BG)	Siemens Advia Centaur XP	S2	2.43	3.45	nmol/L
2021-T3	testosterone	V3_36	Immunological test (CLIA)	SI (BG)	SIEMENS (Bayer Health)	SI (BG)	Siemens (Bayer Healthcare) Centaur	S1	18.3	17.9	nmol/L
2021-T3	testosterone	V3_36	Immunological test (CLIA)	SI (BG)	SIEMENS (Bayer Health)	SI (BG)	Siemens (Bayer Healthcare) Centaur	S2	2.33	3.45	nmol/L
2021-T3	testosterone	V3_38	Immunological test (CLIA)	SI (BG)	SIEMENS (Bayer Health)	SI (BG)	Siemens (DPC Biermann) Immulite 2000	S1	14.8	17.9	nmol/L
2021-T3	testosterone	V3_38	Immunological test (CLIA)	SI (BG)	SIEMENS (Bayer Health)	SI (BG)	Siemens (DPC Biermann) Immulite 2000	S2	3.34	3.45	nmol/L
2021-T3	testosterone	V3_145	Immunological test (LIA)	SI (BG)	SIEMENS (Bayer Health)	SI (BG)	Siemens (Bayer Healthcare) Centaur	S1	15.7	17.9	nmol/L
2021-T3	testosterone	V3_145	Immunological test (LIA)	SI (BG)	SIEMENS (Bayer Health)	SI (BG)	Siemens (Bayer Healthcare) Centaur	S2	2.29	3.45	nmol/L
2021-T3	testosterone	V3_219	Immunological test (CLIA)	SI (BG)	SIEMENS (Bayer Health)	SI (BG)	Siemens (Bayer Healthcare) Centaur	S1	17	17.9	nmol/L
2021-T3	testosterone	V3_219	Immunological test (CLIA)	SI (BG)	SIEMENS (Bayer Health)	SI (BG)	Siemens (Bayer Healthcare) Centaur	S2	4.3	3.45	nmol/L
2021-T3	testosterone	V3_39	Immunological test (CLIA)	SI	SIEMENS MED.SOLUT.DIAG	others	Siemens: Atellica IM	S1	16.8	17.9	nmol/L
2021-T3	testosterone	V3_39	Immunological test (CLIA)	SI	SIEMENS MED.SOLUT.DIAG	others	Siemens: Atellica IM	S2	2.01	3.45	nmol/L
2021-T3	testosterone	V3_146	Immunological test (LEIA)	SI (DG)	SIEMENS (DPC Biermann)	SI (DG)	Siemens (DPC Biermann) Immulite	S1	15.8	17.9	nmol/L
2021-T3	testosterone	V3_146	Immunological test (LEIA)	SI (DG)	SIEMENS (DPC Biermann)	SI (DG)	Siemens (DPC Biermann) Immulite	S2	3.64	3.45	nmol/L
2021-T3	testosterone	V3_220	Immunological test (CLIA)	SI	SIEMENS MED.SOLUT.DIAG	others	Siemens (DPC Biermann) Immulite	S1	17.2	17.9	nmol/L
2021-T3	testosterone	V3_220	Immunological test (CLIA)	SI	SIEMENS MED.SOLUT.DIAG	others	Siemens (DPC Biermann) Immulite	S2	3.92	3.45	nmol/L
2021-T3	testosterone	V3_147	Immunological test (LEIA)	SI (DG)	SIEMENS (DPC Biermann)	SI (DG)	Siemens (DPC Biermann): other devices	S1	16.5	17.9	nmol/L
2021-T3	testosterone	V3_147	Immunological test (LEIA)	SI (DG)	SIEMENS (DPC Biermann)	SI (DG)	Siemens (DPC Biermann): other devices	S2	4.16	3.45	nmol/L
2021-T3	testosterone	V3_44	Immunological test (LEIA)	SI (DG)	SIEMENS (DPC Biermann)	SI (DG)	other systems	S1	19.2	17.9	nmol/L
2021-T3	testosterone	V3_44	Immunological test (LEIA)	SI (DG)	SIEMENS (DPC Biermann)	SI (DG)	other systems	S2	4.37	3.45	nmol/L
2021-T3	testosterone	V3_45	Immunological test (LEIA)	SI (DG)	SIEMENS (DPC Biermann)	SI (DG)	Siemens (DPC Biermann) Immulite 2000	S1	16	17.9	nmol/L
2021-T3	testosterone	V3_45	Immunological test (LEIA)	SI (DG)	SIEMENS (DPC Biermann)	SI (DG)	Siemens (DPC Biermann) Immulite 2000	S2	3.81	3.45	nmol/L
2021-T3	testosterone	V3_46	Immunological test (CLIA)	SI (DG)	SIEMENS (DPC Biermann)	SI (DG)	Siemens (DPC Biermann) Immulite	S1	14.6	17.9	nmol/L
2021-T3	testosterone	V3_46	Immunological test (CLIA)	SI (DG)	SIEMENS (DPC Biermann)	SI (DG)	Siemens (DPC Biermann) Immulite	S2	4.99	3.45	nmol/L
2021-T3	testosterone	V3_47	Immunological test (LEIA)	SI (DG)	SIEMENS (DPC Biermann)	SI (DG)	Siemens (DPC Biermann) Immulite 2000	S1	15	17.9	nmol/L
2021-T3	testosterone	V3_47	Immunological test (LEIA)	SI (DG)	SIEMENS (DPC Biermann)	SI (DG)	Siemens (DPC Biermann) Immulite 2000	S2	3.47	3.45	nmol/L
2021-T3	testosterone	V3_48	Immunological test (LEIA)	SI (DG)	SIEMENS (DPC Biermann)	SI (DG)	Siemens (DPC Biermann) Immulite	S1	17.9	17.9	nmol/L
2021-T3	testosterone	V3_48	Immunological test (LEIA)	SI (DG)	SIEMENS (DPC Biermann)	SI (DG)	Siemens (DPC Biermann) Immulite	S2	4.09	3.45	nmol/L
2021-T3	testosterone	V3_149	Immunological test (CLIA)	SI (DG)	SIEMENS (DPC Biermann)	SI (DG)	Siemens (DPC Biermann) Immulite 2000	S1	16.5	17.9	nmol/L
2021-T3	testosterone	V3_149	Immunological test (CLIA)	SI (DG)	SIEMENS (DPC Biermann)	SI (DG)	Siemens (DPC Biermann) Immulite 2000	S2	5.03	3.45	nmol/L
2021-T3	testosterone	V3_150	Immunological test (CLIA)	SI (DG)	SIEMENS (DPC Biermann)	SI (DG)	Siemens (DPC Biermann) Immulite 2000	S1	18.2	17.9	nmol/L
2021-T3	testosterone	V3_150	Immunological test (CLIA)	SI (DG)	SIEMENS (DPC Biermann)	SI (DG)	Siemens (DPC Biermann) Immulite 2000	S2	4.68	3.45	nmol/L
2021-T3	testosterone	V3_151	Immunological test (LEIA)	SI (DG)	SIEMENS (DPC Biermann)	SI (DG)	Siemens (DPC Biermann) Immulite	S1	16.3	17.9	nmol/L
2021-T3	testosterone	V3_151	Immunological test (LEIA)	SI (DG)	SIEMENS (DPC Biermann)	SI (DG)	Siemens (DPC Biermann) Immulite	S2	5.17	3.45	nmol/L
2021-T3	testosterone	V3_152	Immunological test (CLIA)	SI (DG)	SIEMENS (DPC Biermann)	SI (DG)	Siemens (DPC Biermann) Immulite 2000	S1	16.1	17.9	nmol/L
2021-T3	testosterone	V3_152	Immunological test (CLIA)	SI (DG)	SIEMENS (DPC Biermann)	SI (DG)	Siemens (DPC Biermann) Immulite 2000	S2	4.72	3.45	nmol/L
2021-T3	testosterone	V3_221	Immunological method	SI (DG)	SIEMENS (DPC Biermann)	SI (DG)	Siemens (DPC Biermann) Immulite	S1	17.7	17.9	nmol/L
2021-T3	testosterone	V3_221	Immunological method	SI (DG)	SIEMENS (DPC Biermann)	SI (DG)	Siemens (DPC Biermann) Immulite	S2	4.13	3.45	nmol/L
2021-T3	testosterone	V3_222	Immunological test (CLIA)	SI	SIEMENS MED.SOLUT.DIAG	others	Siemens: Atellica IM	S1	15.7	17.9	nmol/L
2021-T3	testosterone	V3_222	Immunological test (CLIA)	SI	SIEMENS MED.SOLUT.DIAG	others	Siemens: Atellica IM	S2	1.81	3.45	nmol/L
2021-T3	testosterone	V3_52	Immunological test (ECLIA)	RO	ROCHE DIAGNOSTICS	RO	Roche Cobas (8000) System (e801)	S1	16.8	17.9	nmol/L
2021-T3	testosterone	V3_52	Immunological test (ECLIA)	RO	ROCHE DIAGNOSTICS	RO	Roche Cobas (8000) System (e801)	S2	3.02	3.45	nmol/L
2021-T3	testosterone	V3_53	Immunological test (ECLIA)	RO	ROCHE DIAGNOSTICS	RO	Roche Cobas (8000) System (e801)	S1	19.7	17.9	nmol/L
2021-T3	testosterone	V3_53	Immunological test (ECLIA)	RO	ROCHE DIAGNOSTICS	RO	Roche Cobas (8000) System (e801)	S2	3.4	3.45	nmol/L
2021-T3	testosterone	V3_153	Immunological test (ECLIA)	RO	ROCHE DIAGNOSTICS	RO	Roche Elecsys-systems/Cobas e602	S1	19.7	17.9	nmol/L
2021-T3	testosterone	V3_153	Immunological test (ECLIA)	RO	ROCHE DIAGNOSTICS	RO	Roche Elecsys-systems/Cobas e602	S2	3.47	3.45	nmol/L
2021-T3	testosterone	V3_55	Immunological test (MEIA)	RO	ROCHE DIAGNOSTICS	RO	other systems	S1	19.8	17.9	nmol/L
2021-T3	testosterone	V3_55	Immunological test (MEIA)	RO	ROCHE DIAGNOSTICS	RO	other systems	S2	3.61	3.45	nmol/L
2021-T3	testosterone	V3_56	Immunological test (ECLIA)	RO	ROCHE DIAGNOSTICS	RO	Roche Cobas (8000) System (e801)	S1	18.3	17.9	nmol/L
2021-T3	testosterone	V3_56	Immunological test (ECLIA)	RO	ROCHE DIAGNOSTICS	RO	Roche Cobas (8000) System (e801)	S2	3.5	3.45	nmol/L
2021-T3	testosterone	V3_57	Immunological test (ECLIA)	RO	ROCHE DIAGNOSTICS	RO	Roche Cobas (8000) System (e801)	S1	20.2	17.9	nmol/L
2021-T3	testosterone	V3_57	Immunological test (ECLIA)	RO	ROCHE DIAGNOSTICS	RO	Roche Cobas (8000) System (e801)	S2	3.3	3.45	nmol/L
2021-T3	testosterone	V3_58	Immunological test (ECLIA)	RO	ROCHE DIAGNOSTICS	RO	Roche Elecsys-systems/Cobas e602	S1	22.2	17.9	nmol/L
2021-T3	testosterone	V3_58	Immunological test (ECLIA)	RO	ROCHE DIAGNOSTICS	RO	Roche Elecsys-systems/Cobas e602	S2	4.09	3.45	nmol/L
2021-T3	testosterone	V3_60	Immunological test (ECLIA)	RO	ROCHE DIAGNOSTICS	RO	Roche Cobas (8000) System (e801)	S1	18	17.9	nmol/L
2021-T3	testosterone	V3_60	Immunological test (ECLIA)	RO	ROCHE DIAGNOSTICS	RO	Roche Cobas (8000) System (e801)	S2	3.22	3.45	nmol/L
2021-T3	testosterone	V3_63	Immunological test (ECLIA)	RO	ROCHE DIAGNOSTICS	RO	Roche Elecsys-systems/Cobas e602	S1	18.4	17.9	nmol/L
2021-T3	testosterone	V3_63	Immunological test (ECLIA)	RO	ROCHE DIAGNOSTICS	RO	Roche Elecsys-systems/Cobas e602	S2	3.4	3.45	nmol/L
2021-T3	testosterone	V3_154	Immunological test (ECLIA)	RO	ROCHE DIAGNOSTICS	RO	Roche Cobas (8000) System (e801)	S1	19.1	17.9	nmol/L
2021-T3	testosterone	V3_154	Immunological test (ECLIA)	RO	ROCHE DIAGNOSTICS	RO	Roche Cobas (8000) System (e801)	S2	3.36	3.45	nmol/L
2021-T3	testosterone	V3_66	Immunological test (ECLIA)	RO	ROCHE DIAGNOSTICS	RO	Roche Cobas (6000) System (c501/502/e601)	S1	20.3	17.9	nmol/L
2021-T3	testosterone	V3_66	Immunological test (ECLIA)	RO	ROCHE DIAGNOSTICS	RO	Roche Cobas (6000) System (c501/502/e601)	S2	3.71	3.45	nmol/L
2021-T3	testosterone	V3_155	Immunological test (ECLIA)	RO	ROCHE DIAGNOSTICS	RO	Roche Cobas (8000) System (e801)	S1	18.8	17.9	nmol/L
2021-T3	testosterone	V3_155	Immunological test (ECLIA)	RO	ROCHE DIAGNOSTICS	RO	Roche Cobas (8000) System (e801)	S2	3.47	3.45	nmol/L
2021-T3	testosterone	V3_67	Immunological test (ECLIA)	RO	ROCHE DIAGNOSTICS	RO	Roche Cobas (6000) System (c501/502/e601)	S1	17.6	17.9	nmol/L
2021-T3	testosterone	V3_67	Immunological test (ECLIA)	RO	ROCHE DIAGNOSTICS	RO	Roche Cobas (6000) System (c501/502/e601)	S2	3.21	3.45	nmol/L
2021-T3	testosterone	V3_156	Immunological test (ECLIA)	RO	ROCHE DIAGNOSTICS	RO	Roche Cobas (8000) System (e801)	S1	18.9	17.9	nmol/L
2021-T3	testosterone	V3_156	Immunological test (ECLIA)	RO	ROCHE DIAGNOSTICS	RO	Roche Cobas (8000) System (e801)	S2	3.34	3.45	nmol/L
2021-T3	testosterone	V3_68	Immunological test (ECLIA)	RO	ROCHE DIAGNOSTICS	RO	Roche Cobas (6000) System (c501/502/e601)	S1	18.4	17.9	nmol/L
2021-T3	testosterone	V3_68	Immunological test (ECLIA)	RO	ROCHE DIAGNOSTICS	RO	Roche Cobas (6000) System (c501/502/e601)	S2	3.5	3.45	nmol/L
2021-T3	testosterone	V3_69	Immunological test (ECLIA)	RO	ROCHE DIAGNOSTICS	RO	Roche Cobas (8000) System (e801)	S1	17.7	17.9	nmol/L
2021-T3	testosterone	V3_69	Immunological test (ECLIA)	RO	ROCHE DIAGNOSTICS	RO	Roche Cobas (8000) System (e801)	S2	3.23	3.45	nmol/L
2021-T3	testosterone	V3_70	Immunological test (ECLIA)	RO	ROCHE DIAGNOSTICS	RO	Roche Cobas (8000) System (e801)	S1	18.3	17.9	nmol/L
2021-T3	testosterone	V3_70	Immunological test (ECLIA)	RO	ROCHE DIAGNOSTICS	RO	Roche Cobas (8000) System (e801)	S2	3.35	3.45	nmol/L
2021-T3	testosterone	V3_71	Immunological test (ECLIA)	RO	ROCHE DIAGNOSTICS	RO	Roche Cobas (6000) System (c501/502/e601)	S1	19.4	17.9	nmol/L
2021-T3	testosterone	V3_71	Immunological test (ECLIA)	RO	ROCHE DIAGNOSTICS	RO	Roche Cobas (6000) System (c501/502/e601)	S2	3.4	3.45	nmol/L
2021-T3	testosterone	V3_72	Immunological test (ECLIA)	RO	ROCHE DIAGNOSTICS	RO	Roche Cobas (8000) System (e801)	S1	18.4	17.9	nmol/L
2021-T3	testosterone	V3_72	Immunological test (ECLIA)	RO	ROCHE DIAGNOSTICS	RO	Roche Cobas (8000) System (e801)	S2	3.33	3.45	nmol/L
2021-T3	testosterone	V3_73	Immunological test (ECLIA)	RO	ROCHE DIAGNOSTICS	RO	Roche Cobas (6000) System (c501/502/e601)	S1	18	17.9	nmol/L
2021-T3	testosterone	V3_73	Immunological test (ECLIA)	RO	ROCHE DIAGNOSTICS	RO	Roche Cobas (6000) System (c501/502/e601)	S2	3.26	3.45	nmol/L
2021-T3	testosterone	V3_74	Immunological test (ECLIA)	RO	ROCHE DIAGNOSTICS	RO	Roche Cobas e411	S1	18.9	17.9	nmol/L
2021-T3	testosterone	V3_74	Immunological test (ECLIA)	RO	ROCHE DIAGNOSTICS	RO	Roche Cobas e411	S2	3.34	3.45	nmol/L
2021-T3	testosterone	V3_75	Immunological test (ECLIA)	RO	ROCHE DIAGNOSTICS	RO	Roche Cobas (8000) System (e801)	S1	17.6	17.9	nmol/L
2021-T3	testosterone	V3_75	Immunological test (ECLIA)	RO	ROCHE DIAGNOSTICS	RO	Roche Cobas (8000) System (e801)	S2	3.09	3.45	nmol/L
2021-T3	testosterone	V3_76	Immunological test (ECLIA)	RO	ROCHE DIAGNOSTICS	RO	Roche Cobas (8000) System (e801)	S1	18.7	17.9	nmol/L
2021-T3	testosterone	V3_76	Immunological test (ECLIA)	RO	ROCHE DIAGNOSTICS	RO	Roche Cobas (8000) System (e801)	S2	3.29	3.45	nmol/L
2021-T3	testosterone	V3_77	Immunological test (ECLIA)	RO	ROCHE DIAGNOSTICS	RO	Roche Elecsys-systems/Cobas e602	S1	18.5	17.9	nmol/L
2021-T3	testosterone	V3_77	Immunological test (ECLIA)	RO	ROCHE DIAGNOSTICS	RO	Roche Elecsys-systems/Cobas e602	S2	3.29	3.45	nmol/L
2021-T3	testosterone	V3_78	Immunological test (ECLIA)	RO	ROCHE DIAGNOSTICS	RO	Roche Elecsys-systems/Cobas e602	S1	19.4	17.9	nmol/L
2021-T3	testosterone	V3_78	Immunological test (ECLIA)	RO	ROCHE DIAGNOSTICS	RO	Roche Elecsys-systems/Cobas e602	S2	3.5	3.45	nmol/L
2021-T3	testosterone	V3_79	Immunological test (ECLIA)	RO	ROCHE DIAGNOSTICS	RO	Roche Cobas (8000) System (e801)	S1	18.2	17.9	nmol/L
2021-T3	testosterone	V3_79	Immunological test (ECLIA)	RO	ROCHE DIAGNOSTICS	RO	Roche Cobas (8000) System (e801)	S2	3.1	3.45	nmol/L
2021-T3	testosterone	V3_80	Immunological test (ECLIA)	RO	ROCHE DIAGNOSTICS	RO	Roche Cobas (8000) System (e801)	S1	17	17.9	nmol/L
2021-T3	testosterone	V3_80	Immunological test (ECLIA)	RO	ROCHE DIAGNOSTICS	RO	Roche Cobas (8000) System (e801)	S2	3.02	3.45	nmol/L
2021-T3	testosterone	V3_81	Immunological test (ECLIA)	RO	ROCHE DIAGNOSTICS	RO	Roche Cobas (8000) System (e801)	S1	18.3	17.9	nmol/L
2021-T3	testosterone	V3_81	Immunological test (ECLIA)	RO	ROCHE DIAGNOSTICS	RO	Roche Cobas (8000) System (e801)	S2	3.26	3.45	nmol/L
2021-T3	testosterone	V3_223	Immunological test (ECLIA)	RO	ROCHE DIAGNOSTICS	RO	Roche Cobas (8000) System (e801)	S1	18.4	17.9	nmol/L
2021-T3	testosterone	V3_223	Immunological test (ECLIA)	RO	ROCHE DIAGNOSTICS	RO	Roche Cobas (8000) System (e801)	S2	3.38	3.45	nmol/L
2021-T3	testosterone	V3_82	Immunological test (ECLIA)	RO	ROCHE DIAGNOSTICS	RO	Roche Cobas (6000) System (c501/502/e601)	S1	18.1	17.9	nmol/L
2021-T3	testosterone	V3_82	Immunological test (ECLIA)	RO	ROCHE DIAGNOSTICS	RO	Roche Cobas (6000) System (c501/502/e601)	S2	3.32	3.45	nmol/L
2021-T3	testosterone	V3_83	Immunological test (ECLIA)	RO	ROCHE DIAGNOSTICS	RO	Roche Cobas (6000) System (c501/502/e601)	S1	18.4	17.9	nmol/L
2021-T3	testosterone	V3_83	Immunological test (ECLIA)	RO	ROCHE DIAGNOSTICS	RO	Roche Cobas (6000) System (c501/502/e601)	S2	3.36	3.45	nmol/L
2021-T3	testosterone	V3_84	Immunological test (ECLIA)	RO	ROCHE DIAGNOSTICS	RO	Roche Cobas (6000) System (c501/502/e601)	S1	19	17.9	nmol/L
2021-T3	testosterone	V3_84	Immunological test (ECLIA)	RO	ROCHE DIAGNOSTICS	RO	Roche Cobas (6000) System (c501/502/e601)	S2	3.43	3.45	nmol/L
2021-T3	testosterone	V3_85	Immunological test (ECLIA)	RO	ROCHE DIAGNOSTICS	RO	Roche Cobas (8000) System (e801)	S1	17.9	17.9	nmol/L
2021-T3	testosterone	V3_85	Immunological test (ECLIA)	RO	ROCHE DIAGNOSTICS	RO	Roche Cobas (8000) System (e801)	S2	3.2	3.45	nmol/L
2021-T3	testosterone	V3_86	Immunological test (ECLIA)	RO	ROCHE DIAGNOSTICS	RO	Roche Cobas (8000) System (e801)	S1	18.8	17.9	nmol/L
2021-T3	testosterone	V3_86	Immunological test (ECLIA)	RO	ROCHE DIAGNOSTICS	RO	Roche Cobas (8000) System (e801)	S2	3.5	3.45	nmol/L
2021-T3	testosterone	V3_157	Immunological test (ECLIA)	RO	ROCHE DIAGNOSTICS	RO	Roche Cobas (8000) System (c701/702)	S1	18.7	17.9	nmol/L
2021-T3	testosterone	V3_157	Immunological test (ECLIA)	RO	ROCHE DIAGNOSTICS	RO	Roche Cobas (8000) System (c701/702)	S2	3.54	3.45	nmol/L
2021-T3	testosterone	V3_158	Immunological test (ECLIA)	RO	ROCHE DIAGNOSTICS	RO	Roche Cobas (6000) System (c501/502/e601)	S1	18.5	17.9	nmol/L
2021-T3	testosterone	V3_158	Immunological test (ECLIA)	RO	ROCHE DIAGNOSTICS	RO	Roche Cobas (6000) System (c501/502/e601)	S2	4.61	3.45	nmol/L
2021-T3	testosterone	V3_88	Immunological test (ECLIA)	RO	ROCHE DIAGNOSTICS	RO	Roche Cobas (8000) System (e801)	S1	19.8	17.9	nmol/L
2021-T3	testosterone	V3_88	Immunological test (ECLIA)	RO	ROCHE DIAGNOSTICS	RO	Roche Cobas (8000) System (e801)	S2	3.36	3.45	nmol/L
2021-T3	testosterone	V3_89	Immunological test (ECLIA)	RO	ROCHE DIAGNOSTICS	RO	Roche Cobas (8000) System (e801)	S1	20.5	17.9	nmol/L
2021-T3	testosterone	V3_89	Immunological test (ECLIA)	RO	ROCHE DIAGNOSTICS	RO	Roche Cobas (8000) System (e801)	S2	3.64	3.45	nmol/L
2021-T3	testosterone	V3_90	Immunological test (ECLIA)	RO	ROCHE DIAGNOSTICS	RO	Roche Cobas (8000) System (e801)	S1	18.7	17.9	nmol/L
2021-T3	testosterone	V3_90	Immunological test (ECLIA)	RO	ROCHE DIAGNOSTICS	RO	Roche Cobas (8000) System (e801)	S2	3.23	3.45	nmol/L
2021-T3	testosterone	V3_91	Immunological test (ECLIA)	RO	ROCHE DIAGNOSTICS	RO	Roche Elecsys-systems/Cobas e602	S1	19.4	17.9	nmol/L
2021-T3	testosterone	V3_91	Immunological test (ECLIA)	RO	ROCHE DIAGNOSTICS	RO	Roche Elecsys-systems/Cobas e602	S2	3.81	3.45	nmol/L
2021-T3	testosterone	V3_92	Immunological test (ECLIA)	RO	ROCHE DIAGNOSTICS	RO	Roche Cobas (8000) System (e801)	S1	17.8	17.9	nmol/L
2021-T3	testosterone	V3_92	Immunological test (ECLIA)	RO	ROCHE DIAGNOSTICS	RO	Roche Cobas (8000) System (e801)	S2	3.12	3.45	nmol/L
2021-T3	testosterone	V3_159	Immunological test (ECLIA)	RO	ROCHE DIAGNOSTICS	RO	Roche Cobas e411	S1	18.9	17.9	nmol/L
2021-T3	testosterone	V3_159	Immunological test (ECLIA)	RO	ROCHE DIAGNOSTICS	RO	Roche Cobas e411	S2	3.34	3.45	nmol/L
2021-T3	testosterone	V3_93	Immunological test (ECLIA)	RO	ROCHE DIAGNOSTICS	RO	Roche Cobas (6000) System (c501/502/e601)	S1	18.8	17.9	nmol/L
2021-T3	testosterone	V3_93	Immunological test (ECLIA)	RO	ROCHE DIAGNOSTICS	RO	Roche Cobas (6000) System (c501/502/e601)	S2	3.45	3.45	nmol/L
2021-T3	testosterone	V3_96	Immunological test (ECLIA)	RO	ROCHE DIAGNOSTICS	RO	Roche Cobas (6000) System (c501/502/e601)	S1	18.8	17.9	nmol/L
2021-T3	testosterone	V3_96	Immunological test (ECLIA)	RO	ROCHE DIAGNOSTICS	RO	Roche Cobas (6000) System (c501/502/e601)	S2	3.54	3.45	nmol/L
2021-T3	testosterone	V3_97	Immunological test (ECLIA)	RO	ROCHE DIAGNOSTICS	RO	Roche: other devices	S1	17.9	17.9	nmol/L
2021-T3	testosterone	V3_97	Immunological test (ECLIA)	RO	ROCHE DIAGNOSTICS	RO	Roche: other devices	S2	3.16	3.45	nmol/L
2021-T3	testosterone	V3_160	Immunological test (ECLIA)	RO	ROCHE DIAGNOSTICS	RO	Roche Cobas 4000 System	S1	19.8	17.9	nmol/L
2021-T3	testosterone	V3_160	Immunological test (ECLIA)	RO	ROCHE DIAGNOSTICS	RO	Roche Cobas 4000 System	S2	3.63	3.45	nmol/L
2021-T3	testosterone	V3_100	Immunological test (ECLIA)	RO	ROCHE DIAGNOSTICS	RO	Roche Cobas e411	S1	20.2	17.9	nmol/L
2021-T3	testosterone	V3_100	Immunological test (ECLIA)	RO	ROCHE DIAGNOSTICS	RO	Roche Cobas e411	S2	3.67	3.45	nmol/L
2021-T3	testosterone	V3_161	Immunological test (ECLIA)	RO	ROCHE DIAGNOSTICS	RO	Roche Cobas (8000) System (e801)	S1	19.2	17.9	nmol/L
2021-T3	testosterone	V3_161	Immunological test (ECLIA)	RO	ROCHE DIAGNOSTICS	RO	Roche Cobas (8000) System (e801)	S2	3.46	3.45	nmol/L
2021-T3	testosterone	V3_101	Immunological test (ECLIA)	RO	ROCHE DIAGNOSTICS	RO	Roche Cobas (8000) System (e801)	S1	18.4	17.9	nmol/L
2021-T3	testosterone	V3_101	Immunological test (ECLIA)	RO	ROCHE DIAGNOSTICS	RO	Roche Cobas (8000) System (e801)	S2	3.47	3.45	nmol/L
2021-T3	testosterone	V3_103	Immunological test (ECLIA)	RO	ROCHE DIAGNOSTICS	RO	Roche Elecsys-systems/Cobas e602	S1	20.4	17.9	nmol/L
2021-T3	testosterone	V3_103	Immunological test (ECLIA)	RO	ROCHE DIAGNOSTICS	RO	Roche Elecsys-systems/Cobas e602	S2	3.88	3.45	nmol/L
2021-T3	testosterone	V3_104	Immunological test (CLIA)	RO	ROCHE DIAGNOSTICS	RO	Roche Cobas (6000) System (c501/502/e601)	S1	18.2	17.9	nmol/L
2021-T3	testosterone	V3_104	Immunological test (CLIA)	RO	ROCHE DIAGNOSTICS	RO	Roche Cobas (6000) System (c501/502/e601)	S2	3.29	3.45	nmol/L
2021-T3	testosterone	V3_105	Immunological test (ECLIA)	RO	ROCHE DIAGNOSTICS	RO	Roche Cobas e411	S1	20	17.9	nmol/L
2021-T3	testosterone	V3_105	Immunological test (ECLIA)	RO	ROCHE DIAGNOSTICS	RO	Roche Cobas e411	S2	3.73	3.45	nmol/L
2021-T3	testosterone	V3_162	Immunological test (ECLIA)	RO	ROCHE DIAGNOSTICS	RO	Roche Cobas e411	S1	19.4	17.9	nmol/L
2021-T3	testosterone	V3_162	Immunological test (ECLIA)	RO	ROCHE DIAGNOSTICS	RO	Roche Cobas e411	S2	3.47	3.45	nmol/L
2021-T3	testosterone	V3_163	Immunological test (ECLIA)	RO	ROCHE DIAGNOSTICS	RO	Roche Cobas (6000) System (c501/502/e601)	S1	19.3	17.9	nmol/L
2021-T3	testosterone	V3_163	Immunological test (ECLIA)	RO	ROCHE DIAGNOSTICS	RO	Roche Cobas (6000) System (c501/502/e601)	S2	3.5	3.45	nmol/L
2021-T3	testosterone	V3_164	Immunological test (ECLIA)	RO	ROCHE DIAGNOSTICS	RO	Roche Cobas (8000) System (e801)	S1	19.8	17.9	nmol/L
2021-T3	testosterone	V3_164	Immunological test (ECLIA)	RO	ROCHE DIAGNOSTICS	RO	Roche Cobas (8000) System (e801)	S2	3.81	3.45	nmol/L
2021-T3	testosterone	V3_165	Immunological test (ELISA)	RO	ROCHE DIAGNOSTICS	RO	Roche Cobas e411	S1	19.5	17.9	nmol/L
2021-T3	testosterone	V3_165	Immunological test (ELISA)	RO	ROCHE DIAGNOSTICS	RO	Roche Cobas e411	S2	3.41	3.45	nmol/L
2021-T3	testosterone	V3_224	Immunological test (ECLIA)	RO	ROCHE DIAGNOSTICS	RO	Roche Cobas e411	S1	20	17.9	nmol/L
2021-T3	testosterone	V3_224	Immunological test (ECLIA)	RO	ROCHE DIAGNOSTICS	RO	Roche Cobas e411	S2	3.46	3.45	nmol/L
2021-T3	testosterone	V3_225	Immunological test (ECLIA)	RO	ROCHE DIAGNOSTICS	RO	Roche Cobas e411	S1	18.7	17.9	nmol/L
2021-T3	testosterone	V3_225	Immunological test (ECLIA)	RO	ROCHE DIAGNOSTICS	RO	Roche Cobas e411	S2	3.54	3.45	nmol/L
2021-T3	testosterone	V3_107	LC-MS	ZX	in-house	others	other systems	S1	16	17.9	nmol/L
2021-T3	testosterone	V3_107	LC-MS	ZX	in-house	others	other systems	S2	3.3	3.45	nmol/L
2021-T3	testosterone	V3_108	LC-MS	ZX	in-house	others	other systems	S1	18.7	17.9	nmol/L
2021-T3	testosterone	V3_108	LC-MS	ZX	in-house	others	other systems	S2	4.37	3.45	nmol/L
2021-T3	testosterone	V3_109	Immunological test (CLIA)	ZY	other manufacturers	others	other systems	S1	11.5	17.9	nmol/L
2021-T3	testosterone	V3_109	Immunological test (CLIA)	ZY	other manufacturers	others	other systems	S2	1.46	3.45	nmol/L
2021-T3	testosterone	V3_110	LC-MS/MS	ZX	in-house	others	other systems	S1	18.5	17.9	nmol/L
2021-T3	testosterone	V3_110	LC-MS/MS	ZX	in-house	others	other systems	S2	4	3.45	nmol/L
2021-T3	testosterone	V3_111	Immunological test (LIA)	TH	TOSOH BIOSCIENCE	TH	Tosoh AIA360	S1	14.6	17.9	nmol/L
2021-T3	testosterone	V3_111	Immunological test (LIA)	TH	TOSOH BIOSCIENCE	TH	Tosoh AIA360	S2	1.61	3.45	nmol/L
2021-T3	testosterone	V3_170	Immunological test (EIA)	TH	TOSOH BIOSCIENCE	TH	Tosoh AIA360	S1	19	17.9	nmol/L
2021-T3	testosterone	V3_170	Immunological test (EIA)	TH	TOSOH BIOSCIENCE	TH	Tosoh AIA360	S2	2.63	3.45	nmol/L
2021-T3	testosterone	V3_112	other method	ZY	other manufacturers	others	other systems	S1	17.6	17.9	nmol/L
2021-T3	testosterone	V3_112	other method	ZY	other manufacturers	others	other systems	S2	3.09	3.45	nmol/L
2021-T3	testosterone	V3_113	Immunological test (FIA)	TH	TOSOH BIOSCIENCE	TH	Tosoh AIA360	S1	17.2	17.9	nmol/L
2021-T3	testosterone	V3_113	Immunological test (FIA)	TH	TOSOH BIOSCIENCE	TH	Tosoh AIA360	S2	2.98	3.45	nmol/L
2021-T3	testosterone	V3_114	Immunological test (CLIA)	DO	DIASORIN	others	Diasorin Liaison XL	S1	14.3	17.9	nmol/L
2021-T3	testosterone	V3_114	Immunological test (CLIA)	DO	DIASORIN	others	Diasorin Liaison XL	S2	2.32	3.45	nmol/L
2021-T3	testosterone	V3_115	Immunological test (CLIA)	FJ	FUJIREBIO	others	other systems	S1	14.8	17.9	nmol/L
2021-T3	testosterone	V3_115	Immunological test (CLIA)	FJ	FUJIREBIO	others	other systems	S2	2.57	3.45	nmol/L
2021-T3	testosterone	V3_226	Immunological test (ELFA)	TH	TOSOH BIOSCIENCE	TH	other systems	S1	34.9	17.9	nmol/L
2021-T3	testosterone	V3_226	Immunological test (ELFA)	TH	TOSOH BIOSCIENCE	TH	other systems	S2	12.1	3.45	nmol/L
2021-T3	testosterone	V3_171	Immunological test (ELFA)	TH	TOSOH BIOSCIENCE	TH	Tosoh AIA900	S1	18.4	17.9	nmol/L
2021-T3	testosterone	V3_171	Immunological test (ELFA)	TH	TOSOH BIOSCIENCE	TH	Tosoh AIA900	S2	2.96	3.45	nmol/L
2021-T3	testosterone	V3_172	LC-MS/MS	CR	CHROMSYSTEMS	others	other systems	S1	2.87	17.9	nmol/L
2021-T3	testosterone	V3_172	LC-MS/MS	CR	CHROMSYSTEMS	others	other systems	S2	3.11	3.45	nmol/L
2021-T3	testosterone	V3_173	Immunological test (ECLIA)	BK	BÜHLMANN	others	Roche Cobas e411	S1	19	17.9	nmol/L
2021-T3	testosterone	V3_173	Immunological test (ECLIA)	BK	BÜHLMANN	others	Roche Cobas e411	S2	3.62	3.45	nmol/L
2021-T3	testosterone	V3_174	Immunological test (EIA)	CU	COULTER	others	Beckman: other devices	S1	17.5	17.9	nmol/L
2021-T3	testosterone	V3_174	Immunological test (EIA)	CU	COULTER	others	Beckman: other devices	S2	3.72	3.45	nmol/L
2021-T3	testosterone	V3_175	Immunological test (EIA)	DI	DRG INSTRUMENTS	others	other systems	S1	14.2	17.9	nmol/L
2021-T3	testosterone	V3_175	Immunological test (EIA)	DI	DRG INSTRUMENTS	others	other systems	S2	3.12	3.45	nmol/L
2021-T3	testosterone	V3_176	LC-MS	ZX	in-house	others	other systems	S1	16.6	17.9	nmol/L
2021-T3	testosterone	V3_176	LC-MS	ZX	in-house	others	other systems	S2	2.7	3.45	nmol/L
2021-T3	testosterone	V3_211	Immunological test (EIA)	TH	TOSOH BIOSCIENCE	TH	Tosoh AIA900	S1	19.1	17.9	nmol/L
2021-T3	testosterone	V3_211	Immunological test (EIA)	TH	TOSOH BIOSCIENCE	TH	Tosoh AIA900	S2	2.81	3.45	nmol/L
2021-T3	testosterone	V3_178	LC-MS/MS	EU	EUREKA LAB DIVISION	others	other systems	S1	46.8	17.9	nmol/L
2021-T3	testosterone	V3_178	LC-MS/MS	EU	EUREKA LAB DIVISION	others	other systems	S2	12.8	3.45	nmol/L
2021-T3	testosterone	V3_121	Immunological test (CLIA)	ID	IMMUNODIAGNOSTIC SYSTEMS	others	IDS-iSYS	S1	13.1	17.9	nmol/L
2021-T3	testosterone	V3_121	Immunological test (CLIA)	ID	IMMUNODIAGNOSTIC SYSTEMS	others	IDS-iSYS	S2	2.78	3.45	nmol/L
2021-T3	testosterone	V3_123	LC-MS/MS	BSN	B.S.N. Srl Biological Sales Network	others	other systems	S1	18.4	17.9	nmol/L
2021-T3	testosterone	V3_123	LC-MS/MS	BSN	B.S.N. Srl Biological Sales Network	others	other systems	S2	3.62	3.45	nmol/L
2021-T3	testosterone	V3_189	LC-MS/MS	CR	CHROMSYSTEMS	others	Applied Biosystems - API MS	S1	14	17.9	nmol/L
2021-T3	testosterone	V3_189	LC-MS/MS	CR	CHROMSYSTEMS	others	Applied Biosystems - API MS	S2	2.81	3.45	nmol/L
2021-T3	testosterone	V3_124	LC-MS/MS	CR	CHROMSYSTEMS	others	Applied Biosystems - API MS	S1	12.8	17.9	nmol/L
2021-T3	testosterone	V3_124	LC-MS/MS	CR	CHROMSYSTEMS	others	Applied Biosystems - API MS	S2	2.46	3.45	nmol/L
2021-T3	testosterone	V3_180	LC-MS/MS	CR	CHROMSYSTEMS	others	other systems	S1	13.5	17.9	nmol/L
2021-T3	testosterone	V3_180	LC-MS/MS	CR	CHROMSYSTEMS	others	other systems	S2	2.68	3.45	nmol/L
2021-T3	testosterone	V3_125	Immunological test (EIA)	TH	TOSOH BIOSCIENCE	TH	Tosoh AIA900	S1	17	17.9	nmol/L
2021-T3	testosterone	V3_125	Immunological test (EIA)	TH	TOSOH BIOSCIENCE	TH	Tosoh AIA900	S2	2.8	3.45	nmol/L
2021-T3	testosterone	V3_181	Immunological test (EIA)	TH	TOSOH BIOSCIENCE	TH	Tosoh AIA360	S1	19	17.9	nmol/L
2021-T3	testosterone	V3_181	Immunological test (EIA)	TH	TOSOH BIOSCIENCE	TH	Tosoh AIA360	S2	4.65	3.45	nmol/L
2021-T4	testosterone	V3_37	Immunological test (CMIA)	AB	ABBOTT	AB	Abbott: Alinity	S1	21.5	24	nmol/L
2021-T4	testosterone	V3_37	Immunological test (CMIA)	AB	ABBOTT	AB	Abbott: Alinity	S2	24.9	27.4	nmol/L
2021-T4	testosterone	V3_213	Immunological test (CLIA)	AB	ABBOTT	AB	Abbott Architect	S1	22.2	24	nmol/L
2021-T4	testosterone	V3_213	Immunological test (CLIA)	AB	ABBOTT	AB	Abbott Architect	S2	25.6	27.4	nmol/L
2021-T4	testosterone	V3_126	Immunological method	AB	ABBOTT	AB	Abbott: Alinity	S1	21.5	24	nmol/L
2021-T4	testosterone	V3_126	Immunological method	AB	ABBOTT	AB	Abbott: Alinity	S2	26.4	27.4	nmol/L
2021-T4	testosterone	V3_0	Immunological test (CMIA)	AB	ABBOTT	AB	Abbott Architect	S1	18.7	24	nmol/L
2021-T4	testosterone	V3_0	Immunological test (CMIA)	AB	ABBOTT	AB	Abbott Architect	S2	22.3	27.4	nmol/L
2021-T4	testosterone	V3_1	Immunological test (CMIA)	AB	ABBOTT	AB	Abbott Architect	S1	20.6	24	nmol/L
2021-T4	testosterone	V3_1	Immunological test (CMIA)	AB	ABBOTT	AB	Abbott Architect	S2	26	27.4	nmol/L
2021-T4	testosterone	V3_8	Immunological test (CMIA)	AB	ABBOTT	AB	Abbott Architect	S1	20.1	24	nmol/L
2021-T4	testosterone	V3_8	Immunological test (CMIA)	AB	ABBOTT	AB	Abbott Architect	S2	23.9	27.4	nmol/L
2021-T4	testosterone	V3_9	Immunological test (CMIA)	AB	ABBOTT	AB	Abbott: Alinity	S1	19.2	24	nmol/L
2021-T4	testosterone	V3_9	Immunological test (CMIA)	AB	ABBOTT	AB	Abbott: Alinity	S2	22.9	27.4	nmol/L
2021-T4	testosterone	V3_10	other method	AB	ABBOTT	AB	Abbott Architect	S1	23.2	24	nmol/L
2021-T4	testosterone	V3_10	other method	AB	ABBOTT	AB	Abbott Architect	S2	27.3	27.4	nmol/L
2021-T4	testosterone	V3_214	Immunological test (CMIA)	AB	ABBOTT	AB	Abbott Architect	S1	20.9	24	nmol/L
2021-T4	testosterone	V3_214	Immunological test (CMIA)	AB	ABBOTT	AB	Abbott Architect	S2	23.9	27.4	nmol/L
2021-T4	testosterone	V3_215	Immunological test (ECLIA)	AB	ABBOTT	AB	Abbott Architect	S1	21.2	24	nmol/L
2021-T4	testosterone	V3_215	Immunological test (ECLIA)	AB	ABBOTT	AB	Abbott Architect	S2	24.7	27.4	nmol/L
2021-T4	testosterone	V3_131	Immunological test (FIA)	AX	BIOMERIEUX	AX	BioMérieux Vidas	S1	16.3	24	nmol/L
2021-T4	testosterone	V3_131	Immunological test (FIA)	AX	BIOMERIEUX	AX	BioMérieux Vidas	S2	18.2	27.4	nmol/L
2021-T4	testosterone	V3_132	Immunological test (FIA)	AX	BIOMERIEUX	AX	BioMérieux Vidas	S1	21.1	24	nmol/L
2021-T4	testosterone	V3_132	Immunological test (FIA)	AX	BIOMERIEUX	AX	BioMérieux Vidas	S2	24.5	27.4	nmol/L
2021-T4	testosterone	V3_190	Immunological test (FIA)	AX	BIOMERIEUX	AX	BioMérieux Vidas	S1	25.5	24	nmol/L
2021-T4	testosterone	V3_190	Immunological test (FIA)	AX	BIOMERIEUX	AX	BioMérieux Vidas	S2	30	27.4	nmol/L
2021-T4	testosterone	V3_184	Immunological test (ELFA)	AX	BIOMERIEUX	AX	BioMérieux Vidas	S1	18.2	24	nmol/L
2021-T4	testosterone	V3_184	Immunological test (ELFA)	AX	BIOMERIEUX	AX	BioMérieux Vidas	S2	19	27.4	nmol/L
2021-T4	testosterone	V3_16	Immunological test (FIA)	AX	BIOMERIEUX	AX	BioMérieux Vidas	S1	19.9	24	nmol/L
2021-T4	testosterone	V3_16	Immunological test (FIA)	AX	BIOMERIEUX	AX	BioMérieux Vidas	S2	23.3	27.4	nmol/L
2021-T4	testosterone	V3_118	Immunological test (ELFA)	AX	BIOMERIEUX	AX	BioMérieux Vidas	S1	19	24	nmol/L
2021-T4	testosterone	V3_118	Immunological test (ELFA)	AX	BIOMERIEUX	AX	BioMérieux Vidas	S2	21	27.4	nmol/L
2021-T4	testosterone	V3_191	Immunological test (FIA)	AX	BIOMERIEUX	AX	BioMérieux Vidas	S1	21.6	24	nmol/L
2021-T4	testosterone	V3_191	Immunological test (FIA)	AX	BIOMERIEUX	AX	BioMérieux Vidas	S2	26.8	27.4	nmol/L
2021-T4	testosterone	V3_18	Immunological test (FIA)	AX	BIOMERIEUX	AX	BioMérieux Vidas	S1	19.8	24	nmol/L
2021-T4	testosterone	V3_18	Immunological test (FIA)	AX	BIOMERIEUX	AX	BioMérieux Vidas	S2	23.8	27.4	nmol/L
2021-T4	testosterone	V3_140	Immunological test (ELFA)	AX	BIOMERIEUX	AX	BioMérieux Vidas	S1	21.9	24	nmol/L
2021-T4	testosterone	V3_140	Immunological test (ELFA)	AX	BIOMERIEUX	AX	BioMérieux Vidas	S2	27.3	27.4	nmol/L
2021-T4	testosterone	V3_19	Immunological test (ELFA)	AX	BIOMERIEUX	AX	BioMérieux Vidas	S1	23.4	24	nmol/L
2021-T4	testosterone	V3_19	Immunological test (ELFA)	AX	BIOMERIEUX	AX	BioMérieux Vidas	S2	25.7	27.4	nmol/L
2021-T4	testosterone	V3_20	Immunological test (FIA)	AX	BIOMERIEUX	AX	BioMérieux Vidas	S1	24.1	24	nmol/L
2021-T4	testosterone	V3_20	Immunological test (FIA)	AX	BIOMERIEUX	AX	BioMérieux Vidas	S2	26.4	27.4	nmol/L
2021-T4	testosterone	V3_21	Immunological test (ELFA)	AX	BIOMERIEUX	AX	BioMérieux Vidas	S1	22	24	nmol/L
2021-T4	testosterone	V3_21	Immunological test (ELFA)	AX	BIOMERIEUX	AX	BioMérieux Vidas	S2	24.9	27.4	nmol/L
2021-T4	testosterone	V3_22	Immunological test (ELFA)	AX	BIOMERIEUX	AX	BioMérieux Vidas	S1	22.1	24	nmol/L
2021-T4	testosterone	V3_22	Immunological test (ELFA)	AX	BIOMERIEUX	AX	BioMérieux Vidas	S2	26.3	27.4	nmol/L
2021-T4	testosterone	V3_25	Immunological test (CLIA)	BE	BECKMAN COULTER	others	Beckman Unicel DX-System	S1	22.6	24	nmol/L
2021-T4	testosterone	V3_25	Immunological test (CLIA)	BE	BECKMAN COULTER	others	Beckman Unicel DX-System	S2	25.6	27.4	nmol/L
2021-T4	testosterone	V3_27	Immunological test (CLIA)	BE	BECKMAN COULTER	others	Beckman Access	S1	24	24	nmol/L
2021-T4	testosterone	V3_27	Immunological test (CLIA)	BE	BECKMAN COULTER	others	Beckman Access	S2	27.2	27.4	nmol/L
2021-T4	testosterone	V3_30	Immunological test (CLIA)	BE	BECKMAN COULTER	others	Beckman Unicel DX-System	S1	21.1	24	nmol/L
2021-T4	testosterone	V3_30	Immunological test (CLIA)	BE	BECKMAN COULTER	others	Beckman Unicel DX-System	S2	25.7	27.4	nmol/L
2021-T4	testosterone	V3_143	Immunological test (LEIA)	BE	BECKMAN COULTER	others	other systems	S1	24.1	24	nmol/L
2021-T4	testosterone	V3_143	Immunological test (LEIA)	BE	BECKMAN COULTER	others	other systems	S2	29	27.4	nmol/L
2021-T4	testosterone	V3_31	Immunological test (CLIA)	BE	BECKMAN COULTER	others	Beckman Unicel DX-System	S1	21.1	24	nmol/L
2021-T4	testosterone	V3_31	Immunological test (CLIA)	BE	BECKMAN COULTER	others	Beckman Unicel DX-System	S2	24.5	27.4	nmol/L
2021-T4	testosterone	V3_33	Immunological test (CLIA)	SI (BG)	SIEMENS (Bayer Health)	SI (BG)	Siemens (Bayer Healthcare) Centaur	S1	22.7	24	nmol/L
2021-T4	testosterone	V3_33	Immunological test (CLIA)	SI (BG)	SIEMENS (Bayer Health)	SI (BG)	Siemens (Bayer Healthcare) Centaur	S2	26.1	27.4	nmol/L
2021-T4	testosterone	V3_38	Immunological test (CLIA)	SI (BG)	SIEMENS (Bayer Health)	SI (BG)	Siemens (DPC Biermann) Immulite 2000	S1	21.9	24	nmol/L
2021-T4	testosterone	V3_38	Immunological test (CLIA)	SI (BG)	SIEMENS (Bayer Health)	SI (BG)	Siemens (DPC Biermann) Immulite 2000	S2	25.1	27.4	nmol/L
2021-T4	testosterone	V3_40	Immunological test (LIA)	SI (BG)	SIEMENS (Bayer Health)	SI (BG)	Siemens (Bayer Healthcare) Centaur	S1	19	24	nmol/L
2021-T4	testosterone	V3_40	Immunological test (LIA)	SI (BG)	SIEMENS (Bayer Health)	SI (BG)	Siemens (Bayer Healthcare) Centaur	S2	21.4	27.4	nmol/L
2021-T4	testosterone	V3_169	Immunological test (CLIA)	SI	SIEMENS MED.SOLUT.DIAG	others	Siemens: Atellica IM	S1	17.9	24	nmol/L
2021-T4	testosterone	V3_169	Immunological test (CLIA)	SI	SIEMENS MED.SOLUT.DIAG	others	Siemens: Atellica IM	S2	20	27.4	nmol/L
2021-T4	testosterone	V3_39	Immunological test (CLIA)	SI	SIEMENS MED.SOLUT.DIAG	others	Siemens: Atellica IM	S1	16.2	24	nmol/L
2021-T4	testosterone	V3_39	Immunological test (CLIA)	SI	SIEMENS MED.SOLUT.DIAG	others	Siemens: Atellica IM	S2	18.4	27.4	nmol/L
2021-T4	testosterone	V3_44	Immunological test (LEIA)	SI (DG)	SIEMENS (DPC Biermann)	SI (DG)	other systems	S1	23.4	24	nmol/L
2021-T4	testosterone	V3_44	Immunological test (LEIA)	SI (DG)	SIEMENS (DPC Biermann)	SI (DG)	other systems	S2	27.6	27.4	nmol/L
2021-T4	testosterone	V3_45	Immunological test (LEIA)	SI (DG)	SIEMENS (DPC Biermann)	SI (DG)	Siemens (DPC Biermann) Immulite 2000	S1	23.5	24	nmol/L
2021-T4	testosterone	V3_45	Immunological test (LEIA)	SI (DG)	SIEMENS (DPC Biermann)	SI (DG)	Siemens (DPC Biermann) Immulite 2000	S2	28.2	27.4	nmol/L
2021-T4	testosterone	V3_151	Immunological test (LEIA)	SI (DG)	SIEMENS (DPC Biermann)	SI (DG)	Siemens (DPC Biermann) Immulite	S1	21.8	24	nmol/L
2021-T4	testosterone	V3_151	Immunological test (LEIA)	SI (DG)	SIEMENS (DPC Biermann)	SI (DG)	Siemens (DPC Biermann) Immulite	S2	24	27.4	nmol/L
2021-T4	testosterone	V3_221	Immunological method	SI (DG)	SIEMENS (DPC Biermann)	SI (DG)	Siemens (DPC Biermann) Immulite	S1	25.1	24	nmol/L
2021-T4	testosterone	V3_221	Immunological method	SI (DG)	SIEMENS (DPC Biermann)	SI (DG)	Siemens (DPC Biermann) Immulite	S2	29	27.4	nmol/L
2021-T4	testosterone	V3_52	Immunological test (ECLIA)	RO	ROCHE DIAGNOSTICS	RO	Roche Cobas (8000) System (e801)	S1	23	24	nmol/L
2021-T4	testosterone	V3_52	Immunological test (ECLIA)	RO	ROCHE DIAGNOSTICS	RO	Roche Cobas (8000) System (e801)	S2	26.5	27.4	nmol/L
2021-T4	testosterone	V3_53	Immunological test (ECLIA)	RO	ROCHE DIAGNOSTICS	RO	Roche Cobas (8000) System (e801)	S1	22.9	24	nmol/L
2021-T4	testosterone	V3_53	Immunological test (ECLIA)	RO	ROCHE DIAGNOSTICS	RO	Roche Cobas (8000) System (e801)	S2	26.8	27.4	nmol/L
2021-T4	testosterone	V3_186	Immunological test (CLIA)	RO	ROCHE DIAGNOSTICS	RO	Roche Cobas (8000) System (e801)	S1	23.9	24	nmol/L
2021-T4	testosterone	V3_186	Immunological test (CLIA)	RO	ROCHE DIAGNOSTICS	RO	Roche Cobas (8000) System (e801)	S2	27.8	27.4	nmol/L
2021-T4	testosterone	V3_55	Immunological test (MEIA)	RO	ROCHE DIAGNOSTICS	RO	other systems	S1	25.2	24	nmol/L
2021-T4	testosterone	V3_55	Immunological test (MEIA)	RO	ROCHE DIAGNOSTICS	RO	other systems	S2	29.4	27.4	nmol/L
2021-T4	testosterone	V3_56	Immunological test (ECLIA)	RO	ROCHE DIAGNOSTICS	RO	Roche Cobas (8000) System (e801)	S1	24.7	24	nmol/L
2021-T4	testosterone	V3_56	Immunological test (ECLIA)	RO	ROCHE DIAGNOSTICS	RO	Roche Cobas (8000) System (e801)	S2	29.6	27.4	nmol/L
2021-T4	testosterone	V3_57	Immunological test (ECLIA)	RO	ROCHE DIAGNOSTICS	RO	Roche Cobas (8000) System (e801)	S1	23.6	24	nmol/L
2021-T4	testosterone	V3_57	Immunological test (ECLIA)	RO	ROCHE DIAGNOSTICS	RO	Roche Cobas (8000) System (e801)	S2	27.4	27.4	nmol/L
2021-T4	testosterone	V3_58	Immunological test (ECLIA)	RO	ROCHE DIAGNOSTICS	RO	Roche Elecsys-systems/Cobas e602	S1	25.8	24	nmol/L
2021-T4	testosterone	V3_58	Immunological test (ECLIA)	RO	ROCHE DIAGNOSTICS	RO	Roche Elecsys-systems/Cobas e602	S2	30.5	27.4	nmol/L
2021-T4	testosterone	V3_60	Immunological test (ECLIA)	RO	ROCHE DIAGNOSTICS	RO	Roche Cobas (8000) System (e801)	S1	22.4	24	nmol/L
2021-T4	testosterone	V3_60	Immunological test (ECLIA)	RO	ROCHE DIAGNOSTICS	RO	Roche Cobas (8000) System (e801)	S2	26.6	27.4	nmol/L
2021-T4	testosterone	V3_63	Immunological test (ECLIA)	RO	ROCHE DIAGNOSTICS	RO	Roche Elecsys-systems/Cobas e602	S1	24.3	24	nmol/L
2021-T4	testosterone	V3_63	Immunological test (ECLIA)	RO	ROCHE DIAGNOSTICS	RO	Roche Elecsys-systems/Cobas e602	S2	29.8	27.4	nmol/L
2021-T4	testosterone	V3_66	Immunological test (ECLIA)	RO	ROCHE DIAGNOSTICS	RO	Roche Cobas (6000) System (c501/502/e601)	S1	26.5	24	nmol/L
2021-T4	testosterone	V3_66	Immunological test (ECLIA)	RO	ROCHE DIAGNOSTICS	RO	Roche Cobas (6000) System (c501/502/e601)	S2	31.2	27.4	nmol/L
2021-T4	testosterone	V3_70	Immunological test (ECLIA)	RO	ROCHE DIAGNOSTICS	RO	Roche Cobas (8000) System (e801)	S1	23.2	24	nmol/L
2021-T4	testosterone	V3_70	Immunological test (ECLIA)	RO	ROCHE DIAGNOSTICS	RO	Roche Cobas (8000) System (e801)	S2	27.3	27.4	nmol/L
2021-T4	testosterone	V3_73	Immunological test (ECLIA)	RO	ROCHE DIAGNOSTICS	RO	Roche Cobas (6000) System (c501/502/e601)	S1	24	24	nmol/L
2021-T4	testosterone	V3_73	Immunological test (ECLIA)	RO	ROCHE DIAGNOSTICS	RO	Roche Cobas (6000) System (c501/502/e601)	S2	28.2	27.4	nmol/L
2021-T4	testosterone	V3_74	Immunological test (ECLIA)	RO	ROCHE DIAGNOSTICS	RO	Roche Cobas e411	S1	23.8	24	nmol/L
2021-T4	testosterone	V3_74	Immunological test (ECLIA)	RO	ROCHE DIAGNOSTICS	RO	Roche Cobas e411	S2	28.2	27.4	nmol/L
2021-T4	testosterone	V3_75	Immunological test (ECLIA)	RO	ROCHE DIAGNOSTICS	RO	Roche Cobas (8000) System (e801)	S1	23	24	nmol/L
2021-T4	testosterone	V3_75	Immunological test (ECLIA)	RO	ROCHE DIAGNOSTICS	RO	Roche Cobas (8000) System (e801)	S2	27.4	27.4	nmol/L
2021-T4	testosterone	V3_76	Immunological test (ECLIA)	RO	ROCHE DIAGNOSTICS	RO	Roche Cobas (8000) System (e801)	S1	23.5	24	nmol/L
2021-T4	testosterone	V3_76	Immunological test (ECLIA)	RO	ROCHE DIAGNOSTICS	RO	Roche Cobas (8000) System (e801)	S2	27.3	27.4	nmol/L
2021-T4	testosterone	V3_78	Immunological test (ECLIA)	RO	ROCHE DIAGNOSTICS	RO	Roche Elecsys-systems/Cobas e602	S1	24.6	24	nmol/L
2021-T4	testosterone	V3_78	Immunological test (ECLIA)	RO	ROCHE DIAGNOSTICS	RO	Roche Elecsys-systems/Cobas e602	S2	28.5	27.4	nmol/L
2021-T4	testosterone	V3_79	Immunological test (ECLIA)	RO	ROCHE DIAGNOSTICS	RO	Roche Cobas (8000) System (e801)	S1	23.4	24	nmol/L
2021-T4	testosterone	V3_79	Immunological test (ECLIA)	RO	ROCHE DIAGNOSTICS	RO	Roche Cobas (8000) System (e801)	S2	27.1	27.4	nmol/L
2021-T4	testosterone	V3_80	Immunological test (ECLIA)	RO	ROCHE DIAGNOSTICS	RO	Roche Cobas (8000) System (e801)	S1	22.8	24	nmol/L
2021-T4	testosterone	V3_80	Immunological test (ECLIA)	RO	ROCHE DIAGNOSTICS	RO	Roche Cobas (8000) System (e801)	S2	26.4	27.4	nmol/L
2021-T4	testosterone	V3_81	Immunological test (ECLIA)	RO	ROCHE DIAGNOSTICS	RO	Roche Cobas (8000) System (e801)	S1	23.4	24	nmol/L
2021-T4	testosterone	V3_81	Immunological test (ECLIA)	RO	ROCHE DIAGNOSTICS	RO	Roche Cobas (8000) System (e801)	S2	27.1	27.4	nmol/L
2021-T4	testosterone	V3_83	Immunological test (ECLIA)	RO	ROCHE DIAGNOSTICS	RO	Roche Cobas (6000) System (c501/502/e601)	S1	24.8	24	nmol/L
2021-T4	testosterone	V3_83	Immunological test (ECLIA)	RO	ROCHE DIAGNOSTICS	RO	Roche Cobas (6000) System (c501/502/e601)	S2	28.3	27.4	nmol/L
2021-T4	testosterone	V3_85	Immunological test (ECLIA)	RO	ROCHE DIAGNOSTICS	RO	Roche Cobas (8000) System (e801)	S1	22.6	24	nmol/L
2021-T4	testosterone	V3_85	Immunological test (ECLIA)	RO	ROCHE DIAGNOSTICS	RO	Roche Cobas (8000) System (e801)	S2	27.1	27.4	nmol/L
2021-T4	testosterone	V3_86	Immunological test (ECLIA)	RO	ROCHE DIAGNOSTICS	RO	Roche Cobas (8000) System (e801)	S1	23.4	24	nmol/L
2021-T4	testosterone	V3_86	Immunological test (ECLIA)	RO	ROCHE DIAGNOSTICS	RO	Roche Cobas (8000) System (e801)	S2	27.5	27.4	nmol/L
2021-T4	testosterone	V3_88	Immunological test (ECLIA)	RO	ROCHE DIAGNOSTICS	RO	Roche Cobas (8000) System (e801)	S1	24.5	24	nmol/L
2021-T4	testosterone	V3_88	Immunological test (ECLIA)	RO	ROCHE DIAGNOSTICS	RO	Roche Cobas (8000) System (e801)	S2	27.8	27.4	nmol/L
2021-T4	testosterone	V3_89	Immunological test (ECLIA)	RO	ROCHE DIAGNOSTICS	RO	Roche Cobas (8000) System (e801)	S1	26.2	24	nmol/L
2021-T4	testosterone	V3_89	Immunological test (ECLIA)	RO	ROCHE DIAGNOSTICS	RO	Roche Cobas (8000) System (e801)	S2	30.1	27.4	nmol/L
2021-T4	testosterone	V3_90	Immunological test (ECLIA)	RO	ROCHE DIAGNOSTICS	RO	Roche Cobas (8000) System (e801)	S1	24	24	nmol/L
2021-T4	testosterone	V3_90	Immunological test (ECLIA)	RO	ROCHE DIAGNOSTICS	RO	Roche Cobas (8000) System (e801)	S2	27.9	27.4	nmol/L
2021-T4	testosterone	V3_187	Immunological test (EIA)	RO	ROCHE DIAGNOSTICS	RO	Roche: other devices	S1	25.5	24	nmol/L
2021-T4	testosterone	V3_187	Immunological test (EIA)	RO	ROCHE DIAGNOSTICS	RO	Roche: other devices	S2	30.9	27.4	nmol/L
2021-T4	testosterone	V3_96	Immunological test (ECLIA)	RO	ROCHE DIAGNOSTICS	RO	Roche Cobas (6000) System (c501/502/e601)	S1	24.3	24	nmol/L
2021-T4	testosterone	V3_96	Immunological test (ECLIA)	RO	ROCHE DIAGNOSTICS	RO	Roche Cobas (6000) System (c501/502/e601)	S2	28	27.4	nmol/L
2021-T4	testosterone	V3_98	Immunological test (ECLIA)	RO	ROCHE DIAGNOSTICS	RO	Roche Cobas (8000) System (e801)	S1	24.6	24	nmol/L
2021-T4	testosterone	V3_98	Immunological test (ECLIA)	RO	ROCHE DIAGNOSTICS	RO	Roche Cobas (8000) System (e801)	S2	28.9	27.4	nmol/L
2021-T4	testosterone	V3_49	Immunological test (LEIA)	RO	ROCHE DIAGNOSTICS	RO	Roche Cobas e411	S1	22.9	24	nmol/L
2021-T4	testosterone	V3_49	Immunological test (LEIA)	RO	ROCHE DIAGNOSTICS	RO	Roche Cobas e411	S2	26.3	27.4	nmol/L
2021-T4	testosterone	V3_100	Immunological test (ECLIA)	RO	ROCHE DIAGNOSTICS	RO	Roche Cobas (6000) System (c501/502/e601)	S1	24.2	24	nmol/L
2021-T4	testosterone	V3_100	Immunological test (ECLIA)	RO	ROCHE DIAGNOSTICS	RO	Roche Cobas (6000) System (c501/502/e601)	S2	27.4	27.4	nmol/L
2021-T4	testosterone	V3_161	Immunological test (ECLIA)	RO	ROCHE DIAGNOSTICS	RO	Roche Cobas (8000) System (e801)	S1	25.7	24	nmol/L
2021-T4	testosterone	V3_161	Immunological test (ECLIA)	RO	ROCHE DIAGNOSTICS	RO	Roche Cobas (8000) System (e801)	S2	29.4	27.4	nmol/L
2021-T4	testosterone	V3_101	Immunological test (ECLIA)	RO	ROCHE DIAGNOSTICS	RO	Roche Cobas (8000) System (e801)	S1	22.5	24	nmol/L
2021-T4	testosterone	V3_101	Immunological test (ECLIA)	RO	ROCHE DIAGNOSTICS	RO	Roche Cobas (8000) System (e801)	S2	25.3	27.4	nmol/L
2021-T4	testosterone	V3_103	Immunological test (ECLIA)	RO	ROCHE DIAGNOSTICS	RO	Roche Elecsys-systems/Cobas e602	S1	26	24	nmol/L
2021-T4	testosterone	V3_103	Immunological test (ECLIA)	RO	ROCHE DIAGNOSTICS	RO	Roche Elecsys-systems/Cobas e602	S2	30.2	27.4	nmol/L
2021-T4	testosterone	V3_104	Immunological test (CLIA)	RO	ROCHE DIAGNOSTICS	RO	Roche Cobas (6000) System (c501/502/e601)	S1	26.3	24	nmol/L
2021-T4	testosterone	V3_104	Immunological test (CLIA)	RO	ROCHE DIAGNOSTICS	RO	Roche Cobas (6000) System (c501/502/e601)	S2	30.1	27.4	nmol/L
2021-T4	testosterone	V3_105	Immunological test (ECLIA)	RO	ROCHE DIAGNOSTICS	RO	Roche Cobas e411	S1	21.4	24	nmol/L
2021-T4	testosterone	V3_105	Immunological test (ECLIA)	RO	ROCHE DIAGNOSTICS	RO	Roche Cobas e411	S2	25.4	27.4	nmol/L
2021-T4	testosterone	V3_165	Immunological test (ELISA)	RO	ROCHE DIAGNOSTICS	RO	Roche Cobas e411	S1	24.5	24	nmol/L
2021-T4	testosterone	V3_165	Immunological test (ELISA)	RO	ROCHE DIAGNOSTICS	RO	Roche Cobas e411	S2	27.9	27.4	nmol/L
2021-T4	testosterone	V3_198	Immunological test (ECLIA)	RO	ROCHE DIAGNOSTICS	RO	Roche Cobas e411	S1	21.8	24	nmol/L
2021-T4	testosterone	V3_198	Immunological test (ECLIA)	RO	ROCHE DIAGNOSTICS	RO	Roche Cobas e411	S2	24.8	27.4	nmol/L
2021-T4	testosterone	V3_106	Immunological test (ECLIA)	RO	ROCHE DIAGNOSTICS	RO	Roche Cobas (6000) System (c501/502/e601)	S1	20	24	nmol/L
2021-T4	testosterone	V3_106	Immunological test (ECLIA)	RO	ROCHE DIAGNOSTICS	RO	Roche Cobas (6000) System (c501/502/e601)	S2	22.8	27.4	nmol/L
2021-T4	testosterone	V3_225	Immunological test (ECLIA)	RO	ROCHE DIAGNOSTICS	RO	Roche Cobas e411	S1	23.6	24	nmol/L
2021-T4	testosterone	V3_225	Immunological test (ECLIA)	RO	ROCHE DIAGNOSTICS	RO	Roche Cobas e411	S2	26.7	27.4	nmol/L
2021-T4	testosterone	V3_107	LC-MS	ZX	in-house	others	other systems	S1	21	24	nmol/L
2021-T4	testosterone	V3_107	LC-MS	ZX	in-house	others	other systems	S2	26	27.4	nmol/L
2021-T4	testosterone	V3_108	LC-MS	ZX	in-house	others	other systems	S1	22.9	24	nmol/L
2021-T4	testosterone	V3_108	LC-MS	ZX	in-house	others	other systems	S2	24.3	27.4	nmol/L
2021-T4	testosterone	V3_110	LC-MS/MS	ZX	in-house	others	other systems	S1	23.9	24	nmol/L
2021-T4	testosterone	V3_110	LC-MS/MS	ZX	in-house	others	other systems	S2	27.9	27.4	nmol/L
2021-T4	testosterone	V3_112	other method	ZY	other manufacturers	others	other systems	S1	22.3	24	nmol/L
2021-T4	testosterone	V3_112	other method	ZY	other manufacturers	others	other systems	S2	25	27.4	nmol/L
2021-T4	testosterone	V3_188	Immunological test (ELISA)	IBL	IBL	others	other systems	S1	25.6	24	nmol/L
2021-T4	testosterone	V3_188	Immunological test (ELISA)	IBL	IBL	others	other systems	S2	29.7	27.4	nmol/L
2021-T4	testosterone	V3_115	Immunological test (CLIA)	FJ	FUJIREBIO	others	other systems	S1	23.7	24	nmol/L
2021-T4	testosterone	V3_115	Immunological test (CLIA)	FJ	FUJIREBIO	others	other systems	S2	28.3	27.4	nmol/L
2021-T4	testosterone	V3_116	Immunological test (MEIA)	TH	TOSOH BIOSCIENCE	TH	Tosoh: other devices	S1	25.8	24	nmol/L
2021-T4	testosterone	V3_116	Immunological test (MEIA)	TH	TOSOH BIOSCIENCE	TH	Tosoh: other devices	S2	30.2	27.4	nmol/L
2021-T4	testosterone	V3_174	Immunological test (EIA)	CU	COULTER	others	Beckman: other devices	S1	22.8	24	nmol/L
2021-T4	testosterone	V3_174	Immunological test (EIA)	CU	COULTER	others	Beckman: other devices	S2	25.9	27.4	nmol/L
2021-T4	testosterone	V3_210	Radio immunoassay (RIA)	ZY	other manufacturers	others	other systems	S1	29	24	nmol/L
2021-T4	testosterone	V3_210	Radio immunoassay (RIA)	ZY	other manufacturers	others	other systems	S2	36.7	27.4	nmol/L
2021-T4	testosterone	V3_119	Immunological test (EIA)	TH	TOSOH BIOSCIENCE	TH	Tosoh AIA360	S1	27.5	24	nmol/L
2021-T4	testosterone	V3_119	Immunological test (EIA)	TH	TOSOH BIOSCIENCE	TH	Tosoh AIA360	S2	32.4	27.4	nmol/L
2021-T4	testosterone	V3_177	Immunological test (FIA)	BOD	BODITECH	others	BodiTech AFIAS	S1	12.2	24	nmol/L
2021-T4	testosterone	V3_177	Immunological test (FIA)	BOD	BODITECH	others	BodiTech AFIAS	S2	17.1	27.4	nmol/L
2021-T4	testosterone	V3_120	LC-MS	CR	CHROMSYSTEMS	others	other systems	S1	22.9	24	nmol/L
2021-T4	testosterone	V3_120	LC-MS	CR	CHROMSYSTEMS	others	other systems	S2	27	27.4	nmol/L
2021-T4	testosterone	V3_227	LC-MS/MS	CR	CHROMSYSTEMS	others	other systems	S1	19.6	24	nmol/L
2021-T4	testosterone	V3_227	LC-MS/MS	CR	CHROMSYSTEMS	others	other systems	S2	23.3	27.4	nmol/L
2021-T4	testosterone	V3_123	LC-MS/MS	BSN	B.S.N. Srl Biological Sales Network	others	other systems	S1	24.5	24	nmol/L
2021-T4	testosterone	V3_123	LC-MS/MS	BSN	B.S.N. Srl Biological Sales Network	others	other systems	S2	28.3	27.4	nmol/L
2021-T4	testosterone	V3_189	LC-MS/MS	CR	CHROMSYSTEMS	others	Applied Biosystems - API MS	S1	23.1	24	nmol/L
2021-T4	testosterone	V3_189	LC-MS/MS	CR	CHROMSYSTEMS	others	Applied Biosystems - API MS	S2	27.2	27.4	nmol/L
2021-T4	testosterone	V3_124	LC-MS/MS	CR	CHROMSYSTEMS	others	Applied Biosystems - API MS	S1	24	24	nmol/L
2021-T4	testosterone	V3_124	LC-MS/MS	CR	CHROMSYSTEMS	others	Applied Biosystems - API MS	S2	27.9	27.4	nmol/L
2021-T4	testosterone	V3_180	LC-MS/MS	CR	CHROMSYSTEMS	others	other systems	S1	20.6	24	nmol/L
2021-T4	testosterone	V3_180	LC-MS/MS	CR	CHROMSYSTEMS	others	other systems	S2	22.8	27.4	nmol/L
2021-T4	testosterone	V3_181	Immunological test (EIA)	TH	TOSOH BIOSCIENCE	TH	Tosoh AIA360	S1	27.8	24	nmol/L
2021-T4	testosterone	V3_181	Immunological test (EIA)	TH	TOSOH BIOSCIENCE	TH	Tosoh AIA360	S2	33.1	27.4	nmol/L
2021-T4	testosterone	V3_228	LC-MS/MS	CR	CHROMSYSTEMS	others	other systems	S1	22.2	24	nmol/L
2021-T4	testosterone	V3_228	LC-MS/MS	CR	CHROMSYSTEMS	others	other systems	S2	26.9	27.4	nmol/L
2021-T5	testosterone	V3_3	Immunological test (CMIA)	AB	ABBOTT	AB	Abbott Architect	S1	4.85	5.08	nmol/L
2021-T5	testosterone	V3_3	Immunological test (CMIA)	AB	ABBOTT	AB	Abbott Architect	S2	21.5	24	nmol/L
2021-T5	testosterone	V3_6	Immunological test (CMIA)	AB	ABBOTT	AB	Abbott Architect	S1	4.9	5.08	nmol/L
2021-T5	testosterone	V3_6	Immunological test (CMIA)	AB	ABBOTT	AB	Abbott Architect	S2	22.6	24	nmol/L
2021-T5	testosterone	V3_95	Immunological test (CMIA)	AB	ABBOTT	AB	Abbott: Alinity	S1	4.77	5.08	nmol/L
2021-T5	testosterone	V3_95	Immunological test (CMIA)	AB	ABBOTT	AB	Abbott: Alinity	S2	21.9	24	nmol/L
2021-T5	testosterone	V3_128	Immunological test (CMIA)	AB	ABBOTT	AB	Abbott Architect	S1	5.2	5.08	nmol/L
2021-T5	testosterone	V3_128	Immunological test (CMIA)	AB	ABBOTT	AB	Abbott Architect	S2	22.3	24	nmol/L
2021-T5	testosterone	V3_229	Immunological test (CMIA)	AB	ABBOTT	AB	Abbott: Alinity	S1	4.44	5.08	nmol/L
2021-T5	testosterone	V3_229	Immunological test (CMIA)	AB	ABBOTT	AB	Abbott: Alinity	S2	18.9	24	nmol/L
2021-T5	testosterone	V3_12	Immunological test (ELFA)	AX	BIOMERIEUX	AX	Siemens (DPC Biermann) Immulite 2000	S1	5.67	5.08	nmol/L
2021-T5	testosterone	V3_12	Immunological test (ELFA)	AX	BIOMERIEUX	AX	Siemens (DPC Biermann) Immulite 2000	S2	21.7	24	nmol/L
2021-T5	testosterone	V3_13	Immunological test (ELFA)	AX	BIOMERIEUX	AX	BioMérieux Vidas	S1	3.47	5.08	nmol/L
2021-T5	testosterone	V3_13	Immunological test (ELFA)	AX	BIOMERIEUX	AX	BioMérieux Vidas	S2	20.9	24	nmol/L
2021-T5	testosterone	V3_134	Immunological test (ELFA)	AX	BIOMERIEUX	AX	other systems	S1	2.81	5.08	nmol/L
2021-T5	testosterone	V3_134	Immunological test (ELFA)	AX	BIOMERIEUX	AX	other systems	S2	18.5	24	nmol/L
2021-T5	testosterone	V3_135	Immunological test (ELFA)	AX	BIOMERIEUX	AX	BioMérieux Vidas	S1	3.47	5.08	nmol/L
2021-T5	testosterone	V3_135	Immunological test (ELFA)	AX	BIOMERIEUX	AX	BioMérieux Vidas	S2	20.7	24	nmol/L
2021-T5	testosterone	V3_16	Immunological test (FIA)	AX	BIOMERIEUX	AX	BioMérieux Vidas	S1	3.15	5.08	nmol/L
2021-T5	testosterone	V3_16	Immunological test (FIA)	AX	BIOMERIEUX	AX	BioMérieux Vidas	S2	21.8	24	nmol/L
2021-T5	testosterone	V3_230	other method	AX	BIOMERIEUX	AX	BioMérieux Vidas	S1	4.2	5.08	nmol/L
2021-T5	testosterone	V3_230	other method	AX	BIOMERIEUX	AX	BioMérieux Vidas	S2	23.8	24	nmol/L
2021-T5	testosterone	V3_17	Immunological test (ELFA)	AX	BIOMERIEUX	AX	BioMérieux Vidas	S1	3.19	5.08	nmol/L
2021-T5	testosterone	V3_17	Immunological test (ELFA)	AX	BIOMERIEUX	AX	BioMérieux Vidas	S2	20.6	24	nmol/L
2021-T5	testosterone	V3_192	Immunological test (ELFA)	AX	BIOMERIEUX	AX	BioMérieux Vidas	S1	3.54	5.08	nmol/L
2021-T5	testosterone	V3_192	Immunological test (ELFA)	AX	BIOMERIEUX	AX	BioMérieux Vidas	S2	20.9	24	nmol/L
2021-T5	testosterone	V3_141	Immunological method	AX	BIOMERIEUX	AX	BioMérieux Vidas	S1	2.95	5.08	nmol/L
2021-T5	testosterone	V3_141	Immunological method	AX	BIOMERIEUX	AX	BioMérieux Vidas	S2	19.8	24	nmol/L
2021-T5	testosterone	V3_24	Immunological test (LEIA)	BE	BECKMAN COULTER	others	Beckman Unicel DX-System	S1	4.13	5.08	nmol/L
2021-T5	testosterone	V3_24	Immunological test (LEIA)	BE	BECKMAN COULTER	others	Beckman Unicel DX-System	S2	20.3	24	nmol/L
2021-T5	testosterone	V3_25	Immunological test (CLIA)	BE	BECKMAN COULTER	others	Beckman Unicel DX-System	S1	4.4	5.08	nmol/L
2021-T5	testosterone	V3_25	Immunological test (CLIA)	BE	BECKMAN COULTER	others	Beckman Unicel DX-System	S2	22.4	24	nmol/L
2021-T5	testosterone	V3_26	Immunological test (CLIA)	BE	BECKMAN COULTER	others	Beckman Unicel DX-System	S1	4.16	5.08	nmol/L
2021-T5	testosterone	V3_26	Immunological test (CLIA)	BE	BECKMAN COULTER	others	Beckman Unicel DX-System	S2	21.4	24	nmol/L
2021-T5	testosterone	V3_142	Immunological test (CMIA)	BE	BECKMAN COULTER	others	Beckman Unicel DX-System	S1	4.37	5.08	nmol/L
2021-T5	testosterone	V3_142	Immunological test (CMIA)	BE	BECKMAN COULTER	others	Beckman Unicel DX-System	S2	21.3	24	nmol/L
2021-T5	testosterone	V3_28	Immunological test (LEIA)	BE	BECKMAN COULTER	others	Beckman Unicel DX-System	S1	4.55	5.08	nmol/L
2021-T5	testosterone	V3_28	Immunological test (LEIA)	BE	BECKMAN COULTER	others	Beckman Unicel DX-System	S2	20.6	24	nmol/L
2021-T5	testosterone	V3_144	Immunological test (LEIA)	BE	BECKMAN COULTER	others	Beckman Access	S1	4.47	5.08	nmol/L
2021-T5	testosterone	V3_144	Immunological test (LEIA)	BE	BECKMAN COULTER	others	Beckman Access	S2	22.6	24	nmol/L
[truncated: 5,412 more rows]
